# Supplementary material for: Metabolic reconstruction and experimental verification of glucose utilization in Desulfurococcus amylolyticus DSM 16532
Source: Folia Microbiol (Praha). 2018 May 24;63(6):713–23. doi: 10.1007/s12223-018-0612-5 (PMC6182646; doi:10.1007/s12223-018-0612-5)
Supplement: Supplementary file 2 — The complete list of enzymes of D. amylolyticus, previously reported in KEGG enzyme maps. (XLSX 60 kb) [file 12223_2018_612_MOESM2_ESM.xlsx]

## Sheet: Tabelle1
EnzymeNr.	present	Locus_Tag KEGG	Enzyme D. fermentans KEGG	Enzyme Name KEGG	Enzyme Name BRENDA	BRENDA Archaeal (or other) Synonym	DF Protein Number NCBI	DF Gene ID NCBI	length DF nt (NCBI)	lenght DF aa (NCBI)	DF Protein Name NCBI	tBLASTn Archaea	Query	Eval	Identity	KEGG Synonyms	Protein Nr. Synonym NCBI	Gene ID Synonym NCBI	NCBT Synonym nt	NCBT Synonym aa	tBLASTn Synonym vs DF	Query	Eval	Identity	tBLASTx Sxnonym	Max Score	Total Score	Query cover [%]	E value	N	Blastp	Q cover	E value	Identity
Glycolysis & Glyconeogenesis
EC 5.4.2.2	+	Desfe_0111	phosphomannomutase / phosphoglucomutase	phosphoglucomutase / phosphopentomutase	phosphoglucomutase (alpha-D-glucose-1,6-bisphosphate-dependent)	Sulfolobus solfataricus, Thermococcus kodakarensis	WP_014766929.1	13062442	1377	458	phosphoglucosamine mutase	D. amylotyticus	100	0.0	87	Pyrolobus fumarii phosphoglucosamine mutase	WP_048192637.1	11138607	1374	457	D.fermentans	94	1w-136	53	D. fermentans	339	1199	94	2e-136	3	phosphoglucosamine mutase [D. fermentans] phosphoglucomutase [D. fermentans]	94 99	9E-165 3E-48	56 31
EC 5.3.1.9	+	Desfe_1128	bifunctional phosphoglucose/phosphomannose isomerase	glucose/mannose-6-phosphate isomerase (more orthologs)	Glucose-(Mannose)-6-phosphate isomerase	Pyrococcus furiosus; Oryctolagus cuniculus;	WP_014767896	13061512	999	332	mannose-6-phosphate isomerase	D. kamchatkensis	1	0.0	0.96	Aeropyrum pernix	BAA79746	BAA79746.3 (UniProt)	1002	333	D.fermentans	96	4e-29	32	D. fermentans	57	316	65	5e-17	3	mannose-6-phosphate isomerase [DF]	96	4e-32	33
EC 4.1.2.13	+	Desfe_0718	fructose-bisphosphate aldolase, class I	fructose-bisphosphate aldolase class I+II /phosphatase + more orthologs	fructose-bisphosphate aldolase	no Archaea	WP_014767518.1	13061091	819	272	fructose-bisphosphate aldolase	D. amylotyticus	1	4e-153	0.88	Aeropyrum pernix fructose-bisphosphate aldolase class I	BAA78920.2	116062163	819	272	D.fermentans	98	2e-80	49	D. fermentans	312	513	98	2e-85	1	fructose-bisphosphate aldolase [DF]	98	1e-105	55		Desulfuroccus kamchatkensis is synonym to D. amylolyticus 1221n
	+	Desfe_1349	fructose 1,6-bisphosphate aldolase/phosphatase	fructose-bisphosphate aldolase class I+II /phosphatase + more orthologs	fructose-bisphosphate aldolase	no Archaea	WP_014768106.1	13061753	1149	382	fructose 1,6-bisphosphatase	D. amylotyticus	1	0.0	0.97	Aeropyrum pernix fructose-1,6-bisphosphatase	BAA80094.2	116062654	1164	387	D.fermentans	94	2e-177	73	D. fermentans	672	1492	95	0.0	1	fructose 1,6-bisphosphatase [DF]	93	0.0	74		D. amylolyticus is synonym to D. amylolyticus Z-533
EC 1.2.1.59		Desfe_0262	glyceraldehyde 3-phosphate dehydrogenase (NAD(P)+)	glyceraldehyde-3-phosphate dehydrogenase (NAD(P))	glyceraldehyde-3-phosphate dehydrogenase (NAD(P)+) (phosphorylating)	Sulfolobus tokodaii 7;	WP_014767076.1	13061950	1074	357	glyceraldehyde-3-phosphate dehydrogenase	D. amylotyticus	1	0.0	0.99	Aeropyrum pernix glyceraldehyde 3-phosphate dehydrogenase	BAA79082.2	116062242	1032	343	D.fermentans	97	2e-101	49	D. fermentans	270	762	96	4e-99	3	glyceraldehyde-3-phosphate dehydrogenase [DF]	97	1e-111	49
EC 1.2.7.6	+	Desfe_0557	Aldehyde ferredoxin oxidoreductase	glyceraldehyde-3-phosphate dehydrogenase (ferredoxin)	glyceraldehyde-3-phosphate dehydrogenase (ferredoxin)	Pyrococcus furiosus	WP_014767359.1	13062247	1953	650	aldehyde ferredoxin oxidoreductase	D. amylotyticus	0.99	0.0	0.98	Pyrolobus fumarii aldehyde ferredoxin oxidoreductase	WP_014026208.1	11139127	1950	649	D.fermentans	98	6e-136	39	D. fermentans	140	876	67	4e-80	6	aldehyde ferredoxin oxidoreductase [DF] aldehyde ferredoxin oxidoreductase [DF]	98 55	2,00E-147 7,00E-16	39 24
EC 1.2.1.90	+	Desfe_0067	glyceraldehyde-3-phosphate dehydrogenase [NAD(P)+]	glyceraldehyde-3-phosphate dehydrogenase [NAD(P)+]	glyceraldehyde-3-phosphate dehydrogenase [NAD(P)+]	Thermoproteus tenax	WP_014766885.1	13062398	1521	506	aldehyde dehydrogenase	D. kamchatkensis	100	0.0	91	Aeropyrum pernix NADP-dependent glyceraldehyde-3-phosphate dehydrogenase	BAA80789.2	116062915	1533	510	D.fermentans	98	0.0	60	D. fermentans	623	1381	98	0.0	2	aldehyde dehydrogenase [DF]	98	0.0	62
EC 2.7.2.3	+	Desfe_0261	phosphoglycerate kinase	phosphoglycerate kinase	phosphoglycerate kinase	Methanothermus fervidu, Pyrococcus woesei, Sulfolobus solfataricus	WP_014767075.1	13061949	427	1284	phosphoglycerate kinase	D. kamchatkensis	1	0.00	0.95	Ignicoccus hospitalis phosphoglycerate kinase	WP_011998310.1	5562217	408	1227	D.fermentans	99	6e-133	53	D. fermentans	325	1062	99	3e-125	4	phosphoglycerate kinase [DF]	99	6e-146	53
EC 5.4.2.12	+	Desfe_0416	phosphonopyruvate decarboxylase-related protein	2,3-bisphosphoglycerate-independent phosphoglycerate mutase, 2,3-bisphosphoglycerate-independent phosphoglycerate mutase probable phosphoglycerate mutase	phosphoglycerate mutase (2,3-diphosphoglycerate-independent)	Sulfolobus solfataricus, Pyrococcus furiosus, Methanocaldococcus jannaschii	WP_048815972.1	13062105	424	1239	phosphonopyruvate decarboxylase	D. amylotyticus	1	0.0	0.98	Aeropyrum pernix 2,3-bisphosphoglycerate-independent phosphoglycerate mutase	BAA80616.2	116062859	424	1275	D.fermentans	98	2e-104	46	D. fermentans	180	678	74	2e-84	4	phosphonopyruvate decarboxylase [DF]	96	8e-112	46
																Sulfolobus solfataricus phosphoglycerate mutase	WP_009988763.1	1455555	414	1245	D.fermentans	93	7e-58	35	D. fermentans	82.1	257	55	8e-35	3	phosphonopyruvate decarboxylase [DF]	88	6e-67	37
	-	not found														Clostridium acetobutylicum sigF/sigE/sigG family sigma factor	NP_346810.1	1116350	228	687	-	-	-	-	D. fermentans	29	57.6	25	4.7	1
EC 4.2.1.11	+	Desfe_ 0063	enolase	enolase	phosphopyruvate hydratase	no Archaea	WP_014766881.1	13062394	435	1308	enolase	D. amylotyticus	1	0.0	0.95	Sulfolobus solfataricus enolase	WP_009992342.1	1455162	419	1260	D.fermentans	96	3e-110	46	D. fermentans	138	747	93	4e-107	5	enolase [DF]	96	1e-131	49
EC 2.7.1.40	+	Desfe_1347	pyruvate kinase	pyruvate kinase, pyruvate kinase isozymes R/L,	pyruvate kinase	no Archaea	WP_014768104.1	13061749	473	1422	pyruvate kinase	D. amylotyticus	1	0.0	0.95	Aeropyrum pernix pyruvate kinase	BAA79454.1	5104138	458	1377	D.fermentans	99	3e-81	38	D. fermentans	153	534	94	1e-84	5	pyruvate kinase [DF]	99	8e-88	38
																Geobacter sulfurreducens pyruvate kinase	NP_954371.1	2687658	480	1443	D.fermentans	93	5e-54	31	D. fermentans	169	352	58	5e-53	2	pyruvate kinase [DF]	93	5e-59	31
EC 2.7.1.2		Desfe_0578	ROK family protein	glucokinase, hexokinase,	glucokinase	glucokinase	AFL66479.1 WP_048815982.1	390191423 13062268	332 329	999 990	ROK family protein glucokinase	D. kamchatkensis	1	0.0	0.94	Aeropyrum pernix ATP-dependent glucokinase	BAA81102.2	116063049	320	963	D. fermentans	99	6e-25	31	D. fermentans	51	376	64	5e-08	2	glucokinase [DF]	99	2e-61	41
EC 3.1.3.11	-	Desfe_1349	archaeal fructose 1,6-bisphosphatase fructose 1,6-bisphosphate aldolase/phosphatase	fructose 1,6-bisphosphate aldolase/phosphatase	fructose-bisphosphate aldolase	Escherichia coli, Homo sapiens, Peptoniphilus asaccharolyticus	WP_014768106.1	13061753	1149	382	fructose 1,6-bisphosphatase	D. amylotyticus	1	0.0	0.97	Haloferax volcanii fructose 1,6-bisphosphatase	WP_004043489	8924859	894	297	-	-	-	-	-	-	-	-	-	-	-	-	-	-
																Aeropyrum pernix fructose-1,6-bisphosphatase	BAA80094.2	116062654	1164	387	D.fermentans	94	2e-177	73	D. fermentans	672	1492	95	0.0	1	fructose 1,6-bisphosphatase [DF]	93	0.0	74
EC 5.3.1.1	+	Desfe_1348	triosephosphate isomerase	triosephosphate isomerase (TIM)	Triose-phosphate isomeras	Pyrococcus furiosus, Thermoproteus tenax	WP_014768105.1	13061752	231	696	triose-phosphate isomerase	D. amylotyticus	1	2e-143	0.97	Pyrolobus fumarii triose-phosphate isomerase	WP_014026435.1	11139363	693	230	D.fermentans	96	4e-65	52	D. fermentans	220	455	81	3e-59	2	triose-phosphate isomerase [DF]	96	4e-72	52
EC 4.1.1.32	+	Desfe_0003	Phosphoenolpyruvate carboxykinase (GTP)	phosphoenolpyruvate carboxykinase (GTP)	phosphoenolpyruvate carboxykinase (GTP)	Saccharomyces cerevisiae	WP_014766823.1	13061763	629	1890	phosphoenolpyruvate carboxykinase	D. kamchatkensis	1	0.0	0.98	Sulfolobus solfataricus phosphoenolpyruvate carboxykinase	WP_009990986.1	1453993	1812	603	D.fermentans	99	9e-173	46	D. fermentans	162	1258	96	6e-156	8	phosphoenolpyruvate carboxykinase [DF]	99	0	47
EC 1.2.7.1	+	Desfe_1298	pyruvate ferredoxin oxidoreductase alpha subunit	pyruvate ferredoxin oxidoreductase alpha-gamma subunit	pyruvate synthase	Aeropyrum pernix, Thermococcus guaymasensis, Pyrococcus furiosus, Archaeoglobus fulgidus	WP_014768058.1	13061695	393	1182	pyruvate ferredoxin oxidoreductase	D. amylotyticus	1	0.0	0.99	Staphylothermus marinus pyruvate ferredoxin oxidoreductase	WP_011839287.1	4907960	1179	392	D. fermentans	100	4e-179	67	D. fermentans	555	2157	98	0	2	pyruvate ferredoxin oxidoreductase [DF] 2-ketoisovalerate ferredoxin oxidoreductase subunit alpha [DF]	100 95	0 3,00E-80	71 42
	+	Desfe_0503	pyruvate ferredoxin oxidoreductase alpha subunit				WP_014767308.1
	+	Desfe_1296	pyruvate ferredoxin oxidoreductase gamma subunit				WP_014768056.1	13061693	582	193	pyruvate/ketoisovalerate oxidoreductase subunit gamma					Staphylothermus marinus pyruvate/ketoisovalerate oxidoreductase subunit gamma	WP_011839289.1	4908024	282	195	D. fermentans	98	1e-72	62	D. fermentans	169	1822	87	9e-43	1	pyruvate/ketoisovalerate oxidoreductase subunit gamma [DF] pyruvate/ketoisovalerate oxidoreductase subunit gamma [DF]	98 95	6,00E-81 7,00E-35	62 39
	+	Desfe_0505	pyruvate ferredoxin oxidoreductase gamma subunit				WP_014767310.1	13062195	558	185	pyruvate/ketoisovalerate oxidoreductase subunit gamma					Staphylothermus pyruvate/ketoisovalerate oxidoreductase subunit gamma	WP_011839289.1	4908024	588	195	D. fermentans	98	1e-72	62	D. fermentans	176	900	97	1e-69	3	pyruvate/ketoisovalerate oxidoreductase subunit gamma [DF] pyruvate/ketoisovalerate oxidoreductase subunit gamma [DF]	98 95	6,00E-81 7,00E-35	62 39
	+	Desfe_0504	pyruvate ferredoxin oxidoreductase delta subunit				WP_014767309.1	13062194	282	93	pyruvate ferredoxin/flavodoxin oxidoreductase subunit delta						WP_011839732.1
	+	Desfe_1297	pyruvate ferredoxin oxidoreductase delta subunit				WP_014768057.1	13061694	201	93	ferredoxin						WP_011839732.1
	+	Desfe_0502	pyruvate ferredoxin oxidoreductase beta subunit				WP_014767307.1	13062192	1059	352	thiamine pyrophosphate TPP-binding domain-containing protein						WP_011839734.1
	+	Desfe_1299	pyruvate ferredoxin oxidoreductase beta subunit				WP_048816009.1	13061696	867	288	2-ketoisovalerate ferredoxin oxidoreductase						WP_011839734.1
EC 6.2.1.13	+	Desfe_0782	acetyl-CoA synthetase (ADP-forming)	acetyl-CoA synthetase (ADP-forming)	Acetate-CoA ligase (ADP-forming)	Pyrococcus furiosus, Archaeoglobus fulgidus	WP_014767577.1	13061156	232	699	acetyl-CoA synthetase	D. amylotyticus	0.94	4e-130	0.95	Methanosarcina thermophila acetyl-CoA synthetase	WP_048166908.1	24847965	744	247	D.fermentans	87	5e-53	46	D. fermentans	211	780	86	2e-56	2	acetyl-CoA synthetase [DF] acetyl-CoA synthetase [DF]	91 87	3,00E-60 9,00E-57	46 44
	-	Desfe_0977	acetyl-CoA synthetase (ADP-forming)	acetyl-CoA synthetase (ADP-forming)	Acetate-CoA ligase (ADP-forming)	Pyrococcus furiosus, Archaeoglobus fulgidus						D. amylotyticus	0.94	4e-130	0.95	Methanosarcina thermophila acetyl-CoA synthetase	WP_048166908.1	24847965	744	247	D.fermentans	87	5e-53	46	D. fermentans	211	780	86	2e-56	2	acetyl-CoA synthetase [DF] acetyl-CoA synthetase [DF]	91 87	3,00E-60 9,00E-57	46 44
	+	Desfe_1050	acetyl-CoA synthetase (ADP-forming)	acetyl-CoA synthetase (ADP-forming)	Acetate-CoA ligase (ADP-forming)	Pyrococcus furiosus, Archaeoglobus fulgidus	WP_014767819.1	13061429	232	699	acetyl-CoA synthetase	D. amylotyticus	0.94	4e-130	0.95	Methanosarcina thermophila acetyl-CoA synthetase	WP_048166908.1	24847965	744	247	D.fermentans	87	5e-53	46	D. fermentans	211	780	86	2e-56	2	acetyl-CoA synthetase [DF] acetyl-CoA synthetase [DF]	91 87	3,00E-60 9,00E-57	46 44
EC 1.8.1.4	+	Desfe_0667	dihydrolipoamide dehydrogenase	dihydrolipoamide dehydrogenase	dihydrolipoyl dehydrogenase	Haloferax volcanii, Acidianus ambivalens,	WP_014767468.1	13061040	456	1371	dihydrolipoamide dehydrogenase	D. amylotyticus	1	0.0	0.95	Metallosphaera sedula dihydrolipoamide dehydrogenase	WP_012021042.1	5103565	1335	444	D. fermentans	96	9e-42	28	D. fermentans	39.6	330	43	2e-06	4	dihydrolipoamide dehydrogenase [DF]	96	4e-44	28
EC 1.1.1.1	+	Desfe_1240	zinc-binding alcohol dehydrogenase family protein	alcohol dehydrogenase	alcohol dehydrogenase	Aeropyrum pernix, Sulfolobus solfataricus,	BAE84834	89335239	334	1005	alcohol dehydrogenase	D. kamchatkensis	1	0.0	0.92	Aeropyrum pernix putative zinc-binding dehydrogenase	BAA80235.2	116062708	981	326	D. fermentans	98	3e-73	45	D. fermentans	92.7	754	88	3e-63	5	alcohol dehydrogenase [DF] alcohol dehydrogenase [DF]	98 55	1,00E-80 8,00E-15	45 32
Pentose Phosphate
EC 5.3.1.9	+	Desfe_1128	bifunctional phosphoglucose/phosphomannose isomerase	glucose/mannose-6-phosphate isomerase (more orthologs)	Glucose-(Mannose)-6-phosphate isomerase	Pyrococcus furiosus; Oryctolagus cuniculus; Mus musculus	WP_014767896	13061512	999	332	mannose-6-phosphate isomerase	D. kamchatkensis	1	0.0	0.96	Aeropyrum pernix	BAA79746	BAA79746.3 (UniProt)	1002	333	D.fermentans	96	4e-29	32	D. fermentans	57	316	65	5e-17	3	mannose-6-phosphate isomerase [DF]	96	4e-32	33
EC 3.1.3.11	-	Desfe_1349	archaeal fructose 1,6-bisphosphatase fructose 1,6-bisphosphate aldolase/phosphatase	fructose 1,6-bisphosphate aldolase/phosphatase	fructose-bisphosphate aldolase	Escherichia coli, Homo sapiens, Peptoniphilus asaccharolyticus	WP_014768106.1	13061753	1149	382	fructose 1,6-bisphosphatase	D. amylotyticus	1	0.0	0.97	Haloferax volcanii fructose 1,6-bisphosphatase	WP_004043489	8924859	894	297	-	-	-	-	-	-	-	-	-	-	-	-	-	-
																Aeropyrum pernix fructose-1,6-bisphosphatase	BAA80094.2	116062654	1164	387	D.fermentans	94	2e-177	73	D. fermentans	672	1492	95	0.0	1	fructose 1,6-bisphosphatase [DF]	93	0.0	74
EC 4.1.2.13	+	Desfe_0718	fructose-bisphosphate aldolase, class I	fructose-bisphosphate aldolase class I+II /phosphatase + more orthologs	fructose-bisphosphate aldolase	no Archaea	WP_014767518.1	13061091	819	272	fructose-bisphosphate aldolase	D. amylotyticus	1	4e-153	0.88	Aeropyrum pernix fructose-bisphosphate aldolase class I	BAA78920.2	116062163	819	272	D.fermentans	98	2e-80	49	D. fermentans	312	513	98	2e-85	1	fructose-bisphosphate aldolase [DF]	98	1e-105	55
	+	Desfe_1349	fructose 1,6-bisphosphate aldolase/phosphatase	fructose-bisphosphate aldolase class I+II /phosphatase + more orthologs	fructose-bisphosphate aldolase	no Archaea	WP_014768106.1	13061753	1149	382	fructose 1,6-bisphosphatase	D. amylotyticus	1	0.0	0.97	Aeropyrum pernix fructose-1,6-bisphosphatase	BAA80094.2	116062654	1164	387	D.fermentans	94	2e-177	73	D. fermentans	672	1492	95	0.0	1	fructose 1,6-bisphosphatase [DF]	93	0.0	74
EC 4.1.2.4	-	Desfe_0673	deoxyribose-phosphate aldolase	deoxyribose-phosphate aldolase	deoxyribose-phosphate aldolase	Thermococcus kodakarensis, Pyrobaculum aerophilum	WP_048815987.1	13061046	657	218	2-deoxyribose-5-phosphate aldolase	D. kamchatkensis	1	9e-130	0.91	Pyrolobus fumarii deoxyribose-phosphate aldolase	WP_014026828.1	11138475	711	236	D.fermentans	12	0.01	50	D. fermentans	44.1	145	27	0.0001	1	type 2 isopentenyl-diphosphate Delta-isomerase [DF]	12	9e-06	50
EC 2.7.1.15	+	Desfe_0717	ribokinase / PfkB domain protein	ribokinase	ribokinase	no Archaea	AFL66616 WP_048815869.1	390191560 13061090	924	307	PfkB domain protein	D. kamchatkensis	1	0.0	0.99	Aeropyrum camini ribokinase	BAN89476.1	547221236	933	310	D.fermentans	98	4e-79	43	D. fermentans	249	703	96	3e-66	1	phosphofructokinase [DF] phosphofructokinase [DF]	98 90	6,00E-102 5,00E-32	47 30
	+	Desfe_0968	ribokinase / PfkB domain protein	ribokinase	ribokinase	no Archaea	AFL66854 WP_014767752.1	390191798 13061346	927	308	PfkB domain protein phosphofructokinase	D. kamchatkensis	1	0.0	0.94	Aeropyrum camini ribokinase	BAN89476.1	547221236	933	310	D.fermentans	98	4e-79	43	D. fermentans	249	703	96	3e-66	1	phosphofructokinase [DF] phosphofructokinase [DF]	98 90	6,00E-102 5,00E-32	47 30
EC 5.3.1.27	+	Desfe_ 0297	6-phospho-3-hexuloisomerase	6-phospho-3-hexuloisomerase	6-phospho-3-hexuloisomerase	Pyrococcus horikoshii, Pyrococcus sp., Thermococcus kodakarensis, Thermococcus sp.	AFL66208.1 / WP_014767110.1	13061985	606	201	6-phospho 3-hexuloisomerase	D. amylotyticus	1	2e-123	0.99	Thermosphaera aggregans 3-hexulose-6-phosphate isomerase	WP_013129145.1	9165288	606	201	D.fermentans	100	5e-93	72	D. fermentans	237	1100	100	1e-62	2	hypothetical protein [DF]	100	2e-113	77
																Methanosarcina acetivorans 6-phospho-3-hexuloisomerase	WP_048065105.1	1473272	615	204	D.fermentans	84	5e-45	46	D. fermentans	137	497	96	1e-45	2	hypothetical protein [DF]	94	3e-49	35
																Thermoanaerobacterium thermosaccharolyticum 6-phospho-3-hexuloisomerase	WP_041587572.1	753831953	561	186	D.fermentans	94	3e-17	29	D. fermentans	60.6	126	61	1e-11	2	hypothetical protein [DF]	94	3e-20	34
EC 4.1.2.43	+	Desfe_0079	3-hexulose-6-phosphate synthase	3-hexulose-6-phosphate synthase	3-hexulose-6-phosphate synthase	Pyrococcus horikoshii, Methanosarcina barkeri, etc	WP_014766897.1	13062410	651	216	orotidine 5'-phosphate decarboxylase	D. amylotyticus	100	2e-124	93	Sulfolobus solfataricus D-arabino 3-hexulose 6-phosphate aldehyde lyase	WP_009990446.1	1455358	678	255	D.fermentans	94	7e-33	37	D. fermentans	92.3	280	79	1e-30	3	orotidine 5'-phosphate decarboxylase [DF]	92	6e-36	37
																Aeropyrum pernix hexulose-6-phosphate synthase	BAA79936.2		723	240	D.fermentans	72	4e-30	42	D. fermentans	114	297	78	1e-30	3	orotidine 5'-phosphate decarboxylase [DF]	72	6e-33	42
EC 2.7.1.12	+	Desfe_ 1214	gluconokinase	gluconokinase	gluconokinase	no Archaea	WP_014767979.1	13061607	1512	503	carbohydrate kinase	D. kamchatkensis	96	0.0	94	Thermofilum pendens carbohydrate kinase, FGGY	ABL79011.1	119525639	1533	510	D.fermentans	72	2e-25	28	D. fermentans	76.7	153	32	7e-26	3	carbohydrate kinase [DF]	77	4e-46	30
EC 5.3.1.6	+	Desfe_ 0020	ribose 5-phosphate isomerase B	ribose 5-phosphate isomerase A/B	ribose-5-phosphate isomerase	Methanocaldococcus jannaschii	WP_014766840.1	13062347	441	146	ribose 5-phosphate isomerase B	D. kamchatkensis	100	3e-90	99	Aeropyrum pernix ribose 5-phosphate isomerase	BAA79637.1	5104322	714	237	D.fermentans	77	2e-28	44	D. fermentans	40.5	222	71	5e-17	4	ribose-5-phosphate isomerase [DF]	98	5e-34	40
	+	Desfe_ 0594	ribose 5-phosphate isomerase A				AFL66495.1 / WP_048815860.1	13062284	741	246	ribose-5-phosphate isomerase	D. amylotyticus	100	8e-157	98	Thermotoga maritima sugar-phosphate isomerase	NP_228886	898735	432	134	D.fermentans	88	5e-19	39	D. fermentans	84	158	59	7e-17	1	ribose 5-phosphate isomerase B [DF]	88	3e-21	39
EC 2.7.6.1	+	Desfe_0584	ribose-phosphate pyrophosphokinase	ribose-phosphate pyrophosphokinase	ribose-phosphate diphosphokinase	Sulfolobus solfataricus	WP_014767386.1	13062274	903	300	ribose-phosphate pyrophosphokinase	D. kamchatkensis	100	0.0	94	Sulfolobus solfataricus ribose-phosphate pyrophosphokinase	WP_009989183.1	1454086	876	291	D.fermentans	92	2e-42	34	D. fermentans	143	430	86	1e-37	2	ribose-phosphate pyrophosphokinase [DF]	92	1e-63	39
EC 5.4.2.2		Desfe_0111	phosphomannomutase / phosphoglucomutase	phosphoglucomutase / phosphopentomutase	phosphoglucomutase (alpha-D-glucose-1,6-bisphosphate-dependent)	Sulfolobus solfataricus, Thermococcus kodakarensis	WP_014766929.1	13062442	1377	458	phosphoglucosamine mutase	D. amylotyticus	100	0.0	87	Pyrolobus fumarii phosphoglucosamine mutase	WP_048192637.1	11138607	1374	457	D.fermentans	94	1w-136	53	D. fermentans	339	1199	94	2e-136	3	phosphoglucosamine mutase [D. fermentans] phosphoglucomutase [D. fermentans]	94 99	9E-165 3E-48	56 31
EC 1.2.7.5	+	Desfe_0695	aldehyde:ferredoxin oxidoreductase	aldehyde:ferredoxin oxidoreductase	aldehyde ferredoxin oxidoreductase	Pyrococcus furiosus, Thermococcus sp.	AFL66594.1 / WP_048815866.1	13061068	1884	627	Aldehyde ferredoxin oxidoreductase	D. amylotyticus	99	0.0	93	Hyperthermus butylicus aldehyde ferredoxin oxidoreductase	WP_011821541.1	4782266	1836	611	D.fermentans	98	0.0	54	D. fermentans	503	2076	98	0.0	2	aldehyde ferredoxin oxidoreductase [D. fermentans] aldehyde ferredoxin oxidoreductase [D. fermentans] aldehyde ferredoxin oxidoreductase [D.fermentans]	98 95 49	0.0 4E-97 7E-13	56 35 24
	+	Desfe_1093	aldehyde:ferredoxin oxidoreductase				WP_014767861.1	13061477	1827	608	aldehyde ferredoxin oxidoreductase	D. kamchatkensis	100	0.0	96
EC 1.2.1.90	+	Desfe_0067	glyceraldehyde-3-phosphate dehydrogenase [NAD(P)+]	glyceraldehyde-3-phosphate dehydrogenase [NAD(P)+]	glyceraldehyde-3-phosphate dehydrogenase [NAD(P)+]	Thermoproteus tenax	WP_014766885.1	13062398	1521	506	aldehyde dehydrogenase	D. kamchatkensis	100	0.0	91	Aeropyrum pernix NADP-dependent glyceraldehyde-3-phosphate dehydrogenase	BAA80789.2	116062915	1533	510	D.fermentans	98	0.0	60	D. fermentans	623	1381	98	0.0	2	aldehyde dehydrogenase [DF]	98	0.0	62
Carbon Metabolism
EC 2.7.1.2		Desfe_0578	ROK family protein	glucokinase, hexokinase,	glucokinase	glucokinase	AFL66479.1 WP_048815982.1	390191423 13062268	332 329	999 990	ROK family protein glucokinase	D. kamchatkensis	1	0.0	0.94	Aeropyrum pernix ATP-dependent glucokinase	BAA81102.2	116063049	320	963	D. fermentans	99	6e-25	31	D. fermentans	51	376	64	5e-08	2	glucokinase [DF]	99	2e-61	41
EC 5.3.1.9	+	Desfe_1128	bifunctional phosphoglucose/phosphomannose isomerase	glucose/mannose-6-phosphate isomerase (more orthologs)	Glucose-(Mannose)-6-phosphate isomerase	Pyrococcus furiosus; Oryctolagus cuniculus; Mus musculus	WP_014767896	13061512	999	332	mannose-6-phosphate isomerase	D. kamchatkensis	1	0.0	0.96	Aeropyrum pernix	BAA79746	BAA79746.3 (UniProt)	1002	333	D.fermentans	96	4e-29	32	D. fermentans	57	316	65	5e-17	3	mannose-6-phosphate isomerase [DF]	96	4e-32	33
EC 5.3.1.8	+	Desfe_1128	mannose-6-phosphate isomerase	mannose-6-phosphate isomerase	Mannose-6-phosphate isomerase	Aeropyrum pernix	WP_014767896.1	13061512	999	332	bifunctional phosphoglucose/ phosphomannose isomerase	D. kamchatkensis	2	0.0	1.96	Aeropyrum pernix bifunctional phosphoglucose / phosphomannose isomerase	BAA79746.2	116062512	1002	333	D. fermentans	96	4e-29	32	D. fermentans	57	316	65	5e-17	3	mannose-6-phosphate isomerase [DF]	96	4e-32	33
EC 4.1.2.13	+	Desfe_0718	fructose-bisphosphate aldolase, class I	fructose-bisphosphate aldolase class I+II /phosphatase + more orthologs	fructose-bisphosphate aldolase	no Archaea	WP_014767518.1	13061091	819	272	fructose-bisphosphate aldolase	D. amylotyticus	1	4e-153	0.88	Aeropyrum pernix fructose-bisphosphate aldolase class I	BAA78920.2	116062163	819	272	D.fermentans	98	2e-80	49	D. fermentans	312	513	98	2e-85	1	fructose-bisphosphate aldolase [DF]	98	1e-105	55
	+	Desfe_1349	fructose 1,6-bisphosphate aldolase/phosphatase	fructose-bisphosphate aldolase class I+II /phosphatase + more orthologs	fructose-bisphosphate aldolase	no Archaea	WP_014768106.1	13061753	1149	382	fructose 1,6-bisphosphatase	D. amylotyticus	1	0.0	0.97	Aeropyrum pernix fructose-1,6-bisphosphatase	BAA80094.2	116062654	1164	387	D.fermentans	94	2e-177	73	D. fermentans	672	1492	95	0.0	1	fructose 1,6-bisphosphatase [DF]	93	0.0	74
EC 3.1.3.11	-	Desfe_1349	archaeal fructose 1,6-bisphosphatase fructose 1,6-bisphosphate aldolase/phosphatase	fructose 1,6-bisphosphate aldolase/phosphatase	fructose-bisphosphate aldolase	Escherichia coli, Homo sapiens, Peptoniphilus asaccharolyticus	WP_014768106.1	13061753	1149	382	fructose 1,6-bisphosphatase	D. amylotyticus	1	0.0	0.97	Haloferax volcanii fructose 1,6-bisphosphatase	WP_004043489	8924859	894	297	-	-	-	-	-	-	-	-	-	-	-	-	-	-
																Aeropyrum pernix fructose-1,6-bisphosphatase	BAA80094.2	116062654	1164	387	D.fermentans	94	2e-177	73	D. fermentans	672	1492	95	0.0	1	fructose 1,6-bisphosphatase [DF]	93	0.0	74
EC 1.2.1.90	+	Desfe_0067	glyceraldehyde-3-phosphate dehydrogenase [NAD(P)+]	glyceraldehyde-3-phosphate dehydrogenase [NAD(P)+]	glyceraldehyde-3-phosphate dehydrogenase [NAD(P)+]	Thermoproteus tenax	WP_014766885.1	13062398	1521	506	aldehyde dehydrogenase	D. kamchatkensis	100	0.0	91	Aeropyrum pernix NADP-dependent glyceraldehyde-3-phosphate dehydrogenase	BAA80789.2	116062915	1533	510	D.fermentans	98	0.0	60	D. fermentans	623	1381	98	0.0	2	aldehyde dehydrogenase [DF]	98	0.0	62
EC 1.2.7.6	+	Desfe_0557	Aldehyde ferredoxin oxidoreductase	glyceraldehyde-3-phosphate dehydrogenase (ferredoxin)	glyceraldehyde-3-phosphate dehydrogenase (ferredoxin)	Pyrococcus furiosus; glyceraldehyde-3-phosphate ferredoxin oxidoreductase	WP_014767359.1	13062247	1953	650	aldehyde ferredoxin oxidoreductase	D. amylotyticus	0.99	0.0	0.98	Pyrolobus fumarii aldehyde ferredoxin oxidoreductase	WP_014026208.1	11139127	1950	649	D.fermentans	98	6e-136	39	D. fermentans	140	876	67	4e-80	6	aldehyde ferredoxin oxidoreductase [DF] aldehyde ferredoxin oxidoreductase [DF]	98 55	2,00E-147 7,00E-16	39 24
EC 1.2.1.59	+	Desfe_0262	glyceraldehyde 3-phosphate dehydrogenase (NAD(P)+)	glyceraldehyde-3-phosphate dehydrogenase (NAD(P))	glyceraldehyde-3-phosphate dehydrogenase (NAD(P)+) (phosphorylating)	Sulfolobus tokodaii 7; glyceraldehyde-3-phosphate dehydrogenase (NADP+)	WP_014767076.1	13061950	1074	357	glyceraldehyde-3-phosphate dehydrogenase	D. amylotyticus	1	0.0	0.99	Aeropyrum pernix glyceraldehyde 3-phosphate dehydrogenase	BAA79082.2	116062242	1032	343	D.fermentans	97	2e-101	49	D. fermentans	270	762	96	4e-99	3	glyceraldehyde-3-phosphate dehydrogenase [DF]	97	1e-111	49
EC 2.7.2.3	+	Desfe_0261	phosphoglycerate kinase	phosphoglycerate kinase	phosphoglycerate kinase	Methanothermus fervidu, Pyrococcus woesei, Sulfolobus solfataricus	WP_014767075.1	13061949	427	1284	phosphoglycerate kinase	D. kamchatkensis	1	0.00	0.95	Ignicoccus hospitalis phosphoglycerate kinase	WP_011998310.1	5562217	408	1227	D.fermentans	99	6e-133	53	D. fermentans	325	1062	99	3e-125	4	phosphoglycerate kinase [DF]	99	6e-146	53
EC 5.4.2.12	+	Desfe_0416	phosphonopyruvate decarboxylase-related protein	2,3-bisphosphoglycerate-independent phosphoglycerate mutase, 2,3-bisphosphoglycerate-independent phosphoglycerate mutase probable phosphoglycerate mutase	phosphoglycerate mutase (2,3-diphosphoglycerate-independent)	Sulfolobus solfataricus, Pyrococcus furiosus, Methanocaldococcus jannaschii	WP_048815972.1	13062105	424	1239	phosphonopyruvate decarboxylase	D. amylotyticus	1	0.0	0.98	Aeropyrum pernix 2,3-bisphosphoglycerate-independent phosphoglycerate mutase	BAA80616.2	116062859	424	1275	D.fermentans	98	2e-104	46	D. fermentans	180	678	74	2e-84	4	phosphonopyruvate decarboxylase [DF]	96	8e-112	46
																Sulfolobus solfataricus phosphoglycerate mutase	WP_009988763.1	1455555	414	1245	D.fermentans	93	7e-58	35	D. fermentans	82.1	257	55	8e-35	3	phosphonopyruvate decarboxylase [DF]	88	6e-67	37
	-	not found														Clostridium acetobutylicum sigF/sigE/sigG family sigma factor	NP_346810.1	1116350	228	687	-	-	-	-	D. fermentans	29	57.6	25	4.7	1
EC 4.2.1.11	+	Desfe_ 0063	enolase	enolase	phosphopyruvate hydratase	no Archaea	WP_014766881.1	13062394	435	1308	enolase	D. amylotyticus	1	0.0	0.95	Sulfolobus solfataricus enolase	WP_009992342.1	1455162	419	1260	D.fermentans	96	3e-110	46	D. fermentans	138	747	93	4e-107	5	enolase [DF]	96	1e-131	49
EC 2.7.9.2	+	Desfe_0879	pyruvate, water dikinase	pyruvate, water dikinase	pyruvate, water dikinase	Thermoproteus tenax	WP_014767668.1	13061254	830	2493	phosphoenolpyruvate synthase	D. amylotyticus	100	0	95	Thermosphaera aggregans phosphoenolpyruvate synthase	WP_013129399.1	9165546	830	2493	D. fermentans	99	0	81	D. fermentans	713	4819	98	0	4	phosphoenolpyruvate synthase [DF]	99	0	86
EC 2.7.1.40	+	Desfe_1347	pyruvate kinase	pyruvate kinase, pyruvate kinase isozymes R/L,	pyruvate kinase	no Archaea	WP_014768104.1	13061749	473	1422	pyruvate kinase	D. amylotyticus	1	0.0	0.95	Aeropyrum pernix pyruvate kinase	BAA79454.1	5104138	458	1377	D.fermentans	99	3e-81	38	D. fermentans	153	534	94	1e-84	5	pyruvate kinase [DF]	99	8e-88	38
																Geobacter sulfurreducens pyruvate kinase	NP_954371.1	2687658	480	1443	D.fermentans	93	5e-54	31	D. fermentans	169	352	58	5e-53	2	pyruvate kinase [DF]	93	5e-59	31
EC 1.2.7.1	+	Desfe_1298	pyruvate ferredoxin oxidoreductase alpha subunit	pyruvate ferredoxin oxidoreductase alpha-gamma subunit	pyruvate synthase	Aeropyrum pernix, Thermococcus guaymasensis, Pyrococcus furiosus, Archaeoglobus fulgidus	WP_014768058.1	13061695	393	1182	pyruvate ferredoxin oxidoreductase	D. amylotyticus	1	0.0	0.99	Staphylothermus marinus pyruvate ferredoxin oxidoreductase	WP_011839287.1	4907960	1179	392	D. fermentans	100	4e-179	67	D. fermentans	555	2157	98	0	2	Dihydrolipoamide dehydrogenase [DF]	100 95	0 3,00E-80	71 42
	+	Desfe_0503	pyruvate ferredoxin oxidoreductase alpha subunit				WP_014767308.1
	+	Desfe_1296	pyruvate ferredoxin oxidoreductase gamma subunit				WP_014768056.1	13061693	582	193	pyruvate/ketoisovalerate oxidoreductase subunit gamma					Staphylothermus marinus pyruvate/ketoisovalerate oxidoreductase subunit gamma	WP_011839289.1	4908024	282	195	D. fermentans	98	1e-72	62	D. fermentans	169	1822	87	9e-43	1	pyruvate/ketoisovalerate oxidoreductase subunit gamma [DF] pyruvate/ketoisovalerate oxidoreductase subunit gamma [DF]	98 95	6,00E-81 7,00E-35	62 39
	+	Desfe_0505	pyruvate ferredoxin oxidoreductase gamma subunit				WP_014767310.1	13062195	558	185	pyruvate/ketoisovalerate oxidoreductase subunit gamma					Staphylothermus pyruvate/ketoisovalerate oxidoreductase subunit gamma	WP_011839289.1	4908024	588	195	D. fermentans	98	1e-72	62	D. fermentans	176	900	97	1e-69	3	pyruvate/ketoisovalerate oxidoreductase subunit gamma [DF] pyruvate/ketoisovalerate oxidoreductase subunit gamma [DF]	98 95	6,00E-81 7,00E-35	62 39
	+	Desfe_0504	pyruvate ferredoxin oxidoreductase delta subunit				WP_014767309.1	13062194	282	93	pyruvate ferredoxin/flavodoxin oxidoreductase subunit delta						WP_011839732.1
	+	Desfe_1297	pyruvate ferredoxin oxidoreductase delta subunit				WP_014768057.1	13061694	201	93	ferredoxin						WP_011839732.1
	+	Desfe_0502	pyruvate ferredoxin oxidoreductase beta subunit				WP_014767307.1	13062192	1059	352	thiamine pyrophosphate TPP-binding domain-containing protein						WP_011839734.1
	+	Desfe_1299	pyruvate ferredoxin oxidoreductase beta subunit				WP_048816009.1	13061696	867	288	2-ketoisovalerate ferredoxin oxidoreductase						WP_011839734.1
EC 1.8.1.4	+	Desfe_0667	dihydrolipoamide dehydrogenase	dihydrolipoamide dehydrogenase	dihydrolipoyl dehydrogenase	Haloferax volcanii, Acidianus ambivalens,	WP_014767468.1	13061040	456	1371	dihydrolipoamide dehydrogenase	D. amylotyticus	1	0.0	0.95	Metallosphaera sedula dihydrolipoamide dehydrogenase	WP_012021042.1	5103565	1335	444	D. fermentans	96	9e-42	28	D. fermentans	39.6	330	43	2e-06	4	dihydrolipoamide dehydrogenase [DF]	96	4e-44	28
EC 2.3.1.9	+	Desfe_0849	acetyl-CoA C-acetyltransferase	acetyl-CoA C-acetyltransferase	acetyl-CoA C-acetyltransferase	Haloferax mediterranei	WP_014767639.1	13061224	391	1176	acetyl-CoA acetyltransferase	D. kamchatkensis	100	0.0	95	Pyrococcus horikoshii acetyl-CoA acetyltransferase	WP_010884769.1	1443004	1170	389	D. fermentans	99	5e-94	43	D. fermentans	125	697	78	1e-73	3	acetyl-CoA acetyltransferase [DF]	99	7e-115	46
EC 6.2.1.13	+	Desfe_0782	acetyl-CoA synthetase (ADP-forming)	acetyl-CoA synthetase (ADP-forming)	Acetate-CoA ligase (ADP-forming)	Pyrococcus furiosus, Archaeoglobus fulgidus	WP_014767577.1	13061156	232	699	acetyl-CoA synthetase	D. amylotyticus	0.94	4e-130	0.95	Methanosarcina thermophila acetyl-CoA synthetase	WP_048166908.1	24847965	744	247	D.fermentans	87	5e-53	46	D. fermentans	211	780	86	2e-56	2	acetyl-CoA synthetase [DF] acetyl-CoA synthetase [DF]	91 87	3,00E-60 9,00E-57	46 44
	-	Desfe_0977	acetyl-CoA synthetase (ADP-forming)	acetyl-CoA synthetase (ADP-forming)	Acetate-CoA ligase (ADP-forming)	Pyrococcus furiosus, Archaeoglobus fulgidus						D. amylotyticus	0.94	4e-130	0.95	Methanosarcina thermophila acetyl-CoA synthetase	WP_048166908.1	24847965	744	247	D.fermentans	87	5e-53	46	D. fermentans	211	780	86	2e-56	2	acetyl-CoA synthetase [DF] acetyl-CoA synthetase [DF]	91 87	3,00E-60 9,00E-57	46 44
	+	Desfe_1050	acetyl-CoA synthetase (ADP-forming)	acetyl-CoA synthetase (ADP-forming)	Acetate-CoA ligase (ADP-forming)	Pyrococcus furiosus, Archaeoglobus fulgidus	WP_014767819.1	13061429	232	699	acetyl-CoA synthetase	D. amylotyticus	0.94	4e-130	0.95	Methanosarcina thermophila acetyl-CoA synthetase	WP_048166908.1	24847965	744	247	D.fermentans	87	5e-53	46	D. fermentans	211	780	86	2e-56	2	acetyl-CoA synthetase [DF] acetyl-CoA synthetase [DF]	91 87	3,00E-60 9,00E-57	46 44
EC 4.1.1.32	+	Desfe_0003	Phosphoenolpyruvate carboxykinase (GTP)	phosphoenolpyruvate carboxykinase (GTP)	phosphoenolpyruvate carboxykinase (GTP)	Saccharomyces cerevisiae	WP_014766823.1	13061763	629	1890	phosphoenolpyruvate carboxykinase	D. kamchatkensis	1	0.0	0.98	Sulfolobus solfataricus phosphoenolpyruvate carboxykinase	WP_009990986.1	1453993	1812	603	D.fermentans	99	9e-173	46	D. fermentans	162	1258	96	6e-156	8	phosphoenolpyruvate carboxykinase [DF]	99	0	47
EC 2.7.1.12	-	Desfe_1214	gluconokinase	gluconokinase	gluconokinase	no Archaea	WP_014767979.1	13061607	503	1512	carbohydrate kinase	D. kamchatkensis	96	0.0	94	Deinococcus radiodurans thermoresistant gluconokinase	NP_295633.1	1800064	519	172	-	-	-	-	D. fermentans	29.5	112	63	2.4	1
	+	Desfe_1214														hypothetical protein [Thermofilum pendens]	WP_052885314.1	4601908	1542	513	D. fermentans	75	3e-35	28	D. fermentans	76.7	153	32	7e-26	3	carbohydrate kinase [DF]	77	4e-46	30
EC 5.3.1.27	+	Desfe_0297	6-phospho-3-hexuloisomerase	6-phospho-3-hexuloisomerase	6-phospho-3-hexuloisomerase	Thermococcales, Thermosarcinales	WP_014767110.1	13061985	606	201	hypothetical protein	a	100	3e-125	99	Sulfolobus solfataricus hypothetical protein	WP_009990377.1	1453325	630	209	D. fermentans	93	1e-61	54	D. fermentans	140	430	75	9e-34	3	hypothetical protein [DF]	92	4e-79	60
EC 4.1.2.43	+	Desfe_0079	3-hexulose-6-phosphate synthase	3-hexulose-6-phosphate synthase	3-hexulose-6-phosphate synthase	Thermococcales, Thermosarcinales	WP_014766897.1	13062410	651	216	orotidine 5'-phosphate decarboxylase	D. amylotyticus	100	2e-124	93	Methanothermococcus okinawensis 3-hexulose-6-phosphate synthase	WP_013867399.1	10773405	1158	385	D. fermentans	52	4e-12	28	D. fermentans	52.8	161	40	6e-07	1	orotidine 5'-phosphate decarboxylase [DF]
EC 5.3.1.6	+	Desfe_0020	ribose 5-phosphate isomerase B	ribose 5-phosphate isomerase B	ribose-5-phosphate isomerase	Methanocaldococcus jannaschii, Pyrococcus horikoshii	WP_014766840.1	13062347	441	146	ribose 5-phosphate isomerase B	D. kamchatkensis	100	3e-90	99	Thermodesulfatator indicus ribose 5-phosphate isomerase B	WP_013907008.1	503672932	441	146	D. fermentans	86	5e-17	36	D. fermentans	83.5	120	57	1e-16	1	ribose 5-phosphate isomerase B [DF]	86	6e-20	36
	+	Desfe_0594	ribose 5-phosphate isomerase A	ribose 5-phosphate isomerase A			AFL66495.1	390191439	741	246	ribose-5-phosphate isomerase	D. amylotyticus	100	8e-157	98	Haloferax volcanii ribose-5-phosphate isomerase	WP_004045309.1	8926325	639	230	D. fermentans	61	1e-15	38	D. fermentans	40	99	28	0.002	1	ribose-5-phosphate isomerase [DF]	88	7e-22	36
EC 2.7.6.1		Desf_0584	ribose-phosphate pyrophosphokinase	ribose-phosphate pyrophosphokinase	ribose-phosphate diphosphokinase	Sulfolobus solfataricus, Methanocaldococcus jannaschii	WP_014767386.1	13062274	903	300	ribose-phosphate pyrophosphokinase	D. kamchatkensis	100	0.0	94	Nitrosopumilus maritimus ribose-phosphate pyrophosphokinase	ABX13670.1	160340583	879	292	D. fermentans	97	1e-51	36	D. fermentans	122	356	75	2e-45	3	ribose-phosphate pyrophosphokinase [DF]	97	5e-56	36
EC 5.3.1.1	+	Desfe_1348	triosephosphate isomerase	triosephosphate isomerase (TIM)	Triose-phosphate isomeras	Pyrococcus furiosus, Thermoproteus tenax	WP_014768105.1	13061752	696	231	triose-phosphate isomerase	D. amylotyticus	1	2e-143	0.97	Pyrolobus fumarii triose-phosphate isomerase	WP_014026435.1	11139363	693	230	D.fermentans	96	4e-65	52	D. fermentans	220	455	81	3e-59	2	triose-phosphate isomerase [DF] geranylgeranylglyceryl/heptaprenylglyceryl phosphate synthase [DF]	52 7	3,00E-16 0,14	28 45
EC 4.1.1.39	+	Desfe_1247	ribulose-bisphosphate carboxylase large chain	ribulose-bisphosphate carboxylase large chain	Ribulose-bisphosphate carboxylase	no Archaea	WP_014768010.1	13061643	1338	445	ribulose 1,5-bisphosphate carboxylase large subunit	D. amylotyticus	100	0.0	99	Staphylothermus marinus ribulose bisophosphate carboxylase	WP_011839340.1	4906732	1332	443	D. fermentans	99	0.0	84	D. fermentans	930	2504	99	0.0	1	ribulose 1,5-bisphosphate carboxylase large subunit [DF]	99	0.0	84
EC 1.2.7.5	+	Desfe_0695	aldehyde:ferredoxin oxidoreductase	aldehyde:ferredoxin oxidoreductase	aldehyde ferredoxin oxidoreductase	Pyrococcus furiosus, Thermococcus sp.	AFL66594.1 / WP_048815866.1	13061068	1884	627	Aldehyde ferredoxin oxidoreductase	D. amylotyticus	99	0.0	93	Hyperthermus butylicus aldehyde ferredoxin oxidoreductase	WP_011821541.1	4782266	1836	611	D.fermentans	98	0.0	54	D. fermentans	503	2076	98	0.0	2	aldehyde ferredoxin oxidoreductase [D. fermentans] aldehyde ferredoxin oxidoreductase [D. fermentans] aldehyde ferredoxin oxidoreductase [D.fermentans]	98 95 49	0.0 4E-97 7E-13	56 35 24
	+	Desfe_1093	aldehyde:ferredoxin oxidoreductase				WP_014767861.1	13061477	1827	608	aldehyde ferredoxin oxidoreductase	D. kamchatkensis	100	0.0	96
EC 1.2.99.5	+	Desfe_0059	formylmethanofuran dehydrogenase subunit E	formylmethanofuran dehydrogenase subunit A-E, 4Fe-4S ferredoxin	formylmethanofuran dehydrogenase	Methanosarcina barkeri, Methanothermobacter marburgensis, etc	WP_014766877.1	13062389	690	229	formylmethanofuran dehydrogenase subunit E	D. amylotyticus	100	3e-134	90	Archaeoglobus fulgidus tungsten formylmethanofuran dehydrogenase subunit E	WP_010877689.1	1483388	570	189	D. fermentans	96	7e-17	28	D. fermentans	39.6	217	60	6e-05	2	formylmethanofuran dehydrogenase subunit E [DF]	96	2e-18	28
EC 1.2.99.2	+	Desfe_0379	carbon-monoxide dehydrogenase medium subunit	carbon-monoxide dehydrogenase medium subunit	carbon-monoxide dehydrogenase (acceptor)	Aeropyrum pernix, Methanosarcina barkeri	AFL66289.1	90191233	882	293	molybdopterin dehydrogenase FAD-binding protein	D. amylotyticus	100	0.0	94	Aeropyrum camini aldehyde dehydrogenase small subunit	BAN90857.1	547222617	492	163	D. fermentans	95	6e-39	46	D. fermentans	163	667	95	9e-41	1	(2Fe-2S)-binding protein [DF]	91	4e-42	45
	+	Desfe_0380	carbon-monoxide dehydrogenase small subunit	carbon-monoxide dehydrogenase small subunit	carbon-monoxide dehydrogenase (acceptor)	Aeropyrum pernix, Methanosarcina barkeri	WP_014767191.1	13062068	534	177	(2Fe-2S)-binding protein	D. amylotyticus	98	1e-103	91	Aeropyrum camini aldehyde dehydrogenase, large subunit	BAA81228.2	116063105	2358	785	D. fermentans	99	2e-76	29	D. fermentans	80.8	1330	77	2e-54	9	aldehyde oxidase [DF]	98	5e-90	31
	+	Desfe_0766	carbon-monoxide dehydrogenase medium subunit	carbon-monoxide dehydrogenase medium subunit	carbon-monoxide dehydrogenase (acceptor)	Aeropyrum pernix, Methanosarcina barkeri	WP_014767563.1	13061140	903	300	carbon monoxide dehydrogenase medium subunit	D. amylotyticus	100	4e-168	87																aldehyde oxidase [DF]	99	1e-87	31
	-	Desfe_0767	carbon-monoxide dehydrogenase small subunit	carbon-monoxide dehydrogenase small subunit	carbon-monoxide dehydrogenase (acceptor)	Aeropyrum pernix, Methanosarcina barkeri	WP_014767564.1	13061141	462	153	(2Fe-2S)-binding protein	D. amylotyticus	100	1e-95	99																carbon monoxide dehydrogenase large subunit [DF]	98	3e-76	29
	+	Desfe_0769	carbon-monoxide dehydrogenase medium subunit	carbon-monoxide dehydrogenase medium subunit	carbon-monoxide dehydrogenase (acceptor)	Aeropyrum pernix, Methanosarcina barkeri	AFL66666.1	390191610	906	301	molybdopterin dehydrogenase FAD-binding protein	D. kamchatkensis	100	5e-180	92	Aeropyrum camini aldehyde dehydrogenase, middle subunit	BAA81231.1	5105919	879	292	D. fermentans	91	4e-41	38	D. fermentans	118	704	93	9e-37	3	carbon monoxide dehydrogenase [DF] carbon monoxide dehydrogenase medium subunit [DF]	99 94	6,00E-58 2,00E-54	40 39
	+	Desfe_0770	carbon-monoxide dehydrogenase small subunit	carbon-monoxide dehydrogenase small subunit	carbon-monoxide dehydrogenase (acceptor)	Aeropyrum pernix, Methanosarcina barkeri	WP_014767567.1	13061144	462	153	(2Fe-2S)-binding protein	D. amylotyticus	100	2e-94	97																molybdopterin dehydrogenase [DF]	75	4e-27	30
EC 2.7.2.2		Desfe_0107
EC 1.8.1.4	+	Desfe_0667	dihydrolipoamide dehydrogenase	dihydrolipoamide dehydrogenase	dihydrolipoyl dehydrogenase	Haloferax volcanii, Acidianus ambivalens,	WP_014767468.1	13061040	1371	456	dihydrolipoamide dehydrogenase	D. amylotyticus	1	0.0	0.95	Metallosphaera sedula dihydrolipoamide dehydrogenase	WP_012021042.1	5103565	1335	444	D. fermentans	96	9e-42	28	D. fermentans	39.6	330	43	2e-06	4	dihydrolipoamide dehydrogenase [DF]	96	4e-44	28
EC 1.4.4.2	+	Desfe_0668	glycine dehydrogenase subunit 2	glycine dehydrogenase subunit 2	glycine dehydrogenase (aminomethyl-transferring)	no Archaea	WP_014767469.1	13061041	1572	523	glycine dehydrogenase (aminomethyl-transferring)	D. amylotyticus	0.99	0.0	0.93	Haloferax volcanii	WP_004042291.1	8926389	1422	447	D. fermentans	87	5e-51	33	D. fermentans	189	635	63	2e-80	3	glycine dehydrogenase (aminomethyl-transferring) [DF]	84	2e-77	39
	+	Desfe_0669	glycine dehydrogenase subunit 1	glycine dehydrogenase subunit 1	glycine dehydrogenase (aminomethyl-transferring)	no Archaea	AFL66569.1	390191513	1419	472	Glycine dehydrogenase (decarboxylating)	D. kamchatkensis	1	0.0	0.9	Haloferax volcanii	WP_004042290.1	8925604	1422	173	D. fermentans	97	4e-97	39	D. fermentans	189	635	63	2e-80	3	glycine dehydrogenase (aminomethyl-transferring) [DF]	97	4e-105	42
EC 2.1.2.10	+	Desfe_0670	aminomethyltransferase	aminomethyltransferase	aminomethyltransferase	Pyrococcus horikoshii	WP_014767471.1	13061043	1110	369	glycine cleavage system protein T	D. kamchatkensis	1	0.0	0.99	Haloferax volcanii glycine cleavage system protein T	WP_004042293.1	8925853	1092	363	D. fermentans	98	2e-44	33	D. fermentans	70.7	223	44	6e-20	4	glycine cleavage system protein T [DF]	98	2w-47	33
EC 2.1.2.1	+	Desfe_0671	glycine hydroxymethyltransferase	glycine hydroxymethyltransferase	glycine hydroxymethyltransferase	Aeropyrum pernix, Methanocaldococcus jannaschii	AFL66571.1	390191515	1347	448	Glycine hydroxymethyltransferase	D. amylotyticus	100	0.0	93	Aeropyrum pernix serine hydroxymethyltransferase	BAA80972.2	116062986	1320	439	D. fermentans	92	5e-175	62	D. fermentans	637	1495	93	0.0	1	serine hydroxymethyltransferase [DF] glycine dehydrogenase (aminomethyl-transferring) [DF]	92 21	0.0 0,14	64 31
EC 2.5.1.47	~	Desfe_0378	cysteine synthase A	cysteine synthase A	cysteine synthase	Aeropyrum pernix, Methanosercina thermophila	WP_014767189.1	13062066	1008	335	cysteine synthase	D. kamchatkensis	100	0.0	99	Sulfolobus solfataricus cysteine synthase	WP_009990658.1	1455500	894	297	D. fermentans	98	2e-58	42	D. fermentans	80.8	620	92	7e-56	6	pyridoxal-5'-phosphate-dependent protein subunit beta [DF]	98	2e-62	42
EC 3.1.3.3	+	Desfe_0998	phosphoserine phosphatase	phosphoserine phosphatase	phosphoserine phosphatase	Methanocaldococcus jannaschii	WP_014767776.1	13061376	648	215	phosphoserine phosphatase	D. amylotyticus	100	3e-139	98	Aeropyrum pernix phosphoserine phosphatase	BAA79659.1	5104344	669	222	-	-	-	-	D. fermentans	107	339	88	1e-27	2	-	-	-	-
EC 1.1.1.95	+	Desfe_0945	D-3-phosphoglycerate dehydrogenase	D-3-phosphoglycerate dehydrogenase	phosphoglycerate dehydrogenase	Pyrococcus horikoshii, Sulfolobus tokodaii	WP_014767730.1	13061322	942	313	2-hydroxyacid dehydrogenase	D. kamchatkensis	100	0.0	92	Sulfolobus solfataricus 3-phosphoglycerate dehydrogenase	WP_009992329.1	1455154	923	323	D. fermentans	94	4e-56	38	D. fermentans	109	969	93	1e-50	4	2-hydroxyacid dehydrogenase [DF] D-glycerate dehydrogenase [DF] lactate dehydrogenase [DF]	94 83 78	1,00E-63 100E-41 3,00E-33	38 30 35
EC 6.4.1.1	+	Desfe_0591	pyruvate carboxylase subunit B	pyruvate carboxylase	pyruvate carboxylase	Methanocaldococcus jannaschii	WP_014767393.1	13062281	1410	469	pyruvate carboxylase	D. kamchatkensis	100	0.0	98	Staphylothermus marinus pyruvate carboxylase	WP_011838644.1	4907174	1770	589	D. fermentans	85	0.0	67	D. fermentans	736	1904	91	0.0	1	pyruvate carboxylase [DF]	75	0.0	69
EC 6.2.1.5	+	Desfe_1155	succinyl-CoA synthetase alpha subunit	succinyl-CoA synthetase alpha subunit	Succinate-CoA ligase (ADP-forming)	Sulfolobus acidocaldarius, Thermococcus kodakarensis	WP_014767922.1	13061544	876	291	succinyl-CoA synthetase subunit alpha	D. amylotyticus	100	0.0	98	Aeropyrum pernix succinyl-CoA synthetase alpha subunit	BAA80057.2	116062642	879	292	D. fermentans	99	5e-117	62	D. fermentans	445	863	98	4e-125	1	succinyl-CoA synthetase subunit alpha [DF]	99	6e-130	62
	+	Desfe_1156	succinyl-CoA synthetase beta subunit	succinyl-CoA synthetase beta subunit	Succinate-CoA ligase (ADP-forming)	Sulfolobus acidocaldarius, Thermococcus kodakarensis	AFL67027.1	390191971	1151	383	succinyl-CoA synthetase, beta subunit	D. amylotyticus	100	0.0	95	Aeropyrum pernix succinyl-CoA synthetase beta subunit	BAA80050.2	116062641	1137	378	D. fermentans	100	3e-101	49	D. fermentans	197	839	2e-102	4		succinate--CoA ligase subunit beta [DF]	100	2e-114	50
EC 1.2.7.3 and EC 1.2.7.11	+	Desfe_0474	2-oxoglutarate ferredoxin oxidoreductase subunit beta	2-oxoglutarate ferredoxin oxidoreductase subunit alpha / beta / gamma / delta	2-oxoglutarate synthase	Thermococcus litoralis	WP_014767279.1	13062163	927	308	2-oxoacid ferredoxin oxidoreductase subunit beta	Thermosphera aggregans	97	7e-128	66	Aeropyrum pernix 2-oxoacid:ferredoxin oxidoreductase beta subunit	BAA80470.1	5105156	930	309	D. fermentans	98	2e-94	51	D. fermentans	332	1000	99	1e-94	2	2-oxoacid ferredoxin oxidoreductase subunit beta [DF] 2-oxoglutarate ferredoxin oxidoreductase subunit beta [DF]	98 60	3E-105 1e-31	54 38
	+	Desfe_0475	2-oxoglutarate ferredoxin oxidoreductase subunit alpha	2-oxoglutarate ferredoxin oxidoreductase subunit alpha / beta / gamma / delta	2-oxoglutarate synthase	Thermococcus litoralis	WP_014767280.1	13062164	1896	631	2-oxoacid:ferredoxin oxidoreductase subunit alpha	T. aggregans	99	0.0	58	Aeropyrum pernix 2-oxoacid:ferredoxin oxidoreductase alpha subunit	BAA80471.2	116062794	1929	642	D. fermentans	97	5e-117	36	D. fermentans	149	941	65	8e-83	5	2-oxoacid:ferredoxin oxidoreductase subunit alpha [DF] 2-oxoglutarate ferredoxin oxidoreductase subunit alpha [DF]	55 97	5,00E-48 60,,E-135	38 37
	+	Desfe_0497	2-oxoglutarate ferredoxin oxidoreductase subunit gamma	2-oxoglutarate ferredoxin oxidoreductase subunit alpha / beta / gamma / delta	2-oxoglutarate synthase	Thermococcus litoralis	WP_014767302.1	13062187	531	176	2-oxoglutarate oxidoreductase	D. kamchatkensis	84	7e-87	91	Thermosphaera aggregans 2-oxoglutarate ferredoxin oxidoreductase subunit delta	WP_013129258.1	9165403	252	83	D. fermentans	100	6e-35	71	D. fermentans	159	1463	96	5e-40	1	2-oxoglutarate ferredoxin oxidoreductase subunit delta [DF] 4Fe-4S ferredoxin [DF] more	96 68	7e-40 3E-06	71 44
	+	Desfe_0498	2-oxoglutarate ferredoxin oxidoreductase subunit beta	2-oxoglutarate ferredoxin oxidoreductase subunit alpha / beta / gamma / delta	2-oxoglutarate synthase	Thermococcus litoralis	WP_014767303.1	13062188	831	276	2-oxoglutarate ferredoxin oxidoreductase subunit beta	D. amylotyticus	100	1e-159	88	Thermosphaera oxoglutarate oxidoreductase	WP_013129261.1	9165406	534	177	D. fermentans	88	1e-53	56	D. fermentans	147	627	98	2e-52	2	2-oxoglutarate oxidoreductase [DF] pyruvate ferredoxin oxidoreductase [DF]	98 32	1,00E-71 0,039	58 36
	+	Desfe_0499	2-oxoglutarate ferredoxin oxidoreductase subunit alpha	2-oxoglutarate ferredoxin oxidoreductase subunit alpha / beta / gamma / delta	2-oxoglutarate synthase	Thermococcus litoralis	WP_014767304.1	13062189	1125	374	2-oxoglutarate ferredoxin oxidoreductase subunit alpha	D. kamchatkensis	100	0.0	94
	+	Desfe_0500	2-oxoglutarate ferredoxin oxidoreductase subunit delta	2-oxoglutarate ferredoxin oxidoreductase subunit alpha / beta / gamma / delta	2-oxoglutarate synthase	Thermococcus litoralis	WP_014767305.1	13062190	261	86	2-oxoglutarate ferredoxin oxidoreductase subunit delta	D. amylotyticus	100	1e-49	95
EC 1.8.1.4	+	Desfe_0667	dihydrolipoamide dehydrogenase	dihydrolipoamide dehydrogenase	dihydrolipoyl dehydrogenase	Haloferax volcanii, Acidianus ambivalens,	WP_014767468.1	13061040	456	1371	dihydrolipoamide dehydrogenase	D. amylotyticus	1	0.0	0.95	Metallosphaera sedula dihydrolipoamide dehydrogenase	WP_012021042.1	5103565	1335	444	D. fermentans	96	9e-42	28	D. fermentans	39.6	330	43	2e-06	4	dihydrolipoamide dehydrogenase [DF]	96	4e-44	28
EC 1.4.1.3		Desfe_0075	glutamate dehydrogenase (NAD(P)+)	glutamate dehydrogenase (NAD(P)+)	glutamate dehydrogenase [NAD(P)+]	Sulfolobus solfataricus	WP_014766893.1	13062406	1281	426	glutamate dehydrogenase	D. kamchatkensis	100	0.0	98	Metallosphaera sedula glutamate dehydrogenase	WP_012022001.1	5105054	1266	421	D. fermentans	91	1e-116	51	D. fermentans	337	862	87	1e-123	2	glutamate dehydrogenase [DF]	97	4e-138	51
Fructose & Mannose
EC 5.3.1.8	+	Desfe_1128	mannose-6-phosphate isomerase	mannose-6-phosphate isomerase	Mannose-6-phosphate isomerase	Aeropyrum pernix	WP_014767896.1	13061512	999	332	bifunctional phosphoglucose/phosphomannose isomerase	D. kamchatkensis	1	0.0	1.96	Aeropyrum pernix bifunctional phosphoglucose / phosphomannose isomerase	BAA79746.2	116062512	1002	333	D. fermentans	96	4e-29	32	D. fermentans	57	316	65	5e-17	3	mannose-6-phosphate isomerase [DF]	96	4e-32	33
EC 5.4.2.8	+	Desfe_0111	phosphomannomutase	phosphomannomutase	phosphomannomutase	Sulfolobus solfataricus	WP_014766929.1	13062442	1377	458	phosphoglucosamine mutase	D. amylotyticus	100	0.0	87	Hyperthermus butylicus phosphoglucomutase	WP_048061820.1	4781993	1386	461	D. fermentans	95	9e-145	53	D. fermentans	180	1187	93	3e-143	6	phosphoglucosamine mutase [DF] phosphoglucomutase [DF]	99 99	5,00E-161 2,00E-47	52 30
EC 2.7.7.13	+	Desfe_0189	mannose-1-phosphate guanylyltransferase		mannose-1-phosphate guanylyltransferase	Sulfolobus solfataricus, Trypanosoma brucei	WP_014767004.1	13062524	1128	375	nucleotidyltransferase	D. amylotyticus	100	0.0	98	Metallosphaera sedula mannose-1-phosphate guanylyltransferase	WP_012021817.1	5103277	1074	357	D. fermentans	88	3e-27	30	D. fermentans	67.5	473	56	3e-19	3	nucleotidyltransferase [DF] nucleotidyltransferase [DF]	86 88	1,00E-28 6,00E-27	30 25
	+	Desfe_0962					WP_014767746.1	13061340	738	245	sugar-phosphate nucleotidyltransferase	D. amylotyticus	100	5e-145	92																nucleotidyltransferase [DF] sugar-phosphate nucleotidyltransferase [DF]	58 63	1,00E-21 7,00E-10	33 23
EC 3.1.3.11	-	Desfe_1349	archaeal fructose 1,6-bisphosphatase fructose 1,6-bisphosphate aldolase/phosphatase	fructose 1,6-bisphosphate aldolase/phosphatase	fructose-bisphosphate aldolase	Escherichia coli, Homo sapiens, Peptoniphilus asaccharolyticus	WP_014768106.1	13061753	1149	382	fructose 1,6-bisphosphatase	D. amylotyticus	1	0.0	0.97	Haloferax volcanii fructose 1,6-bisphosphatase	WP_004043489	8924859	894	297	-	-	-	-	-	-	-	-	-	-	-	-	-	-
																Aeropyrum pernix fructose-1,6-bisphosphatase	BAA80094.2	116062654	1164	387	D. fermentans	94	2e-177	73	D. fermentans	672	1492	95	0.0	1	fructose 1,6-bisphosphatase [DF]	93	0.0	74
EC 4.1.2.13	+	Desfe_0718	fructose-bisphosphate aldolase, class I	fructose-bisphosphate aldolase class I+II /phosphatase + more orthologs	fructose-bisphosphate aldolase	no Archaea	WP_014767518.1	13061091	819	272	fructose-bisphosphate aldolase	D. amylotyticus	1	4e-153	0.88	Aeropyrum pernix fructose-bisphosphate aldolase class I	BAA78920.2	116062163	819	272	D. fermentans	98	2e-80	49	D. fermentans	312	513	98	2e-85	1	fructose-bisphosphate aldolase [DF]	98	1e-105	55
	+	Desfe_1349	fructose 1,6-bisphosphate aldolase/phosphatase	fructose-bisphosphate aldolase class I+II /phosphatase + more orthologs	fructose-bisphosphate aldolase	no Archaea	WP_014768106.1	13061753	1149	382	fructose 1,6-bisphosphatase	D. amylotyticus	1	0.0	0.97	Aeropyrum pernix fructose-1,6-bisphosphatase	BAA80094.2	116062654	1164	387	D. fermentans	94	2e-177	73	D. fermentans	672	1492	95	0.0	1	fructose 1,6-bisphosphatase [DF]	93	0.0	74
EC 5.3.1.1	+	Desfe_1348	triosephosphate isomerase	triosephosphate isomerase (TIM)	Triose-phosphate isomeras	Pyrococcus furiosus, Thermoproteus tenax	WP_014768105.1	13061752	231	696	triose-phosphate isomerase	D. amylotyticus	1	2e-143	0.97	Pyrolobus fumarii triose-phosphate isomerase	WP_014026435.1	11139363	693	230	D. fermentans	96	4e-65	52	D. fermentans	220	455	81	3e-59	2	triose-phosphate isomerase [DF]	96	4e-72	52
EC 4.1.2.17	+	Desfe_0510	L-fuculose-phosphate aldolase	L-fuculose-phosphate aldolase	L-fuculose-phosphate aldolase	Methanocaldococcus jannaschii	WP_014767315.1	13062200	627	208	aldolase	D. amylotyticus	100	2e-127	97	Aeropyrum camini L-fuculose-phosphate aldolase	BAN90507.1	547222267	651	216	D. fermentans	94	9e-14	31	D. fermentans	34.1	149	46	0.14	2	aldolase [DF]	79	1e-22	36
Galactose
EC 2.7.1.6	+	Desfe_0628	galactokinase	galactokinase	galactokinase	Pyrococcus horikoshii	WP_014767430.1	13062319	1248	415	GHMP kinase	D. amylotyticus	100	0.0	89	Thermofilum pendens GHMP kinase	WP_011752778.1	4600856	1149	382	D. fermentans	86	7e-83	45	D. fermentans	105	600	77	5e-72	5	GHMP kinase [DF]	97	3e-106	46
EC 2.7.7.12	+	Desfe_0627	UDPglucose--hexose-1-phosphate uridylyltransferase	UDPglucose--hexose-1-phosphate uridylyltransferase	UDP-glucose-hexose-1-phosphate uridylyltransferase	Pyrobaculum aerophilum	WP_048815984.1	13062318	924	307	galactose-1-phosphate uridylyltransferase	D. amylotyticus	99	0.0	98	Methanosarcina acetivorans sulfate adenylyltransferase	WP_011023587.1	1475573	1029	342	D. fermentans	66	2e-30	31	D. fermentans	67	239	61	3e-21	3	galactose-1-phosphate uridylyltransferase [DF]	75	5e-37	32
EC 5.1.3.2	+	Desfe_0535	UDP-glucose 4-epimerase	UDP-glucose 4-epimerase	UDP-glucose 4-epimerase	Pyrococcus horikoshii	WP_014767340.1	13062225	909	302	NAD-dependent epimerase	Pyrodictium occultum	99	1e-62	45	Staphylothermus marinus UDP-glucose 4-epimerase	WP_011838594.1	4906817	963	320	D. fermentans	96	8e-111	60	D. fermentans	245	1279	96	4e-98	4	UDP-glucose 4-epimerase [DF]	96	1e-122	60
	+	Desfe_0629	UDP-glucose 4-epimerase	UDP-glucose 4-epimerase	UDP-glucose 4-epimerase	Pyrococcus horikoshii	WP_014767431.1	13062320	936	320	UDP-glucose 4-epimerase	D. kamchatkensis	99	0.0	96																UDP-glucose 4-epimerase [DF]	94	1e-21	31
EC 3.2.1.23	+	Desfe_0357	beta-galactosidase	beta-galactosidase	beta-galactosidase	Sulfolobus solfataricus	WP_014767168.1	13062045	2922	973	beta-galactosidase	D. amylotyticus	99	0.0	92	Pyrococcus horikoshii 778aa long hypothetical beta-galactosidase precursor	BAA29599.1	3256916	2337	778	D. fermentans	20	7e-30	40	D. fermentans	81.3	26	17	3e-20	2	beta-galactosidase [DF]	29	2e-30	40
EC 5.4.2.2	+	Desfe_0111	phosphomannomutase / phosphoglucomutase	phosphoglucomutase / phosphopentomutase	phosphoglucomutase (alpha-D-glucose-1,6-bisphosphate-dependent)	Sulfolobus solfataricus, Thermococcus kodakarensis	WP_014766929.1	13062442	1377	458	phosphoglucosamine mutase	D. amylotyticus	100	0.0	87	Pyrolobus fumarii phosphoglucosamine mutase	WP_048192637.1	11138607	1374	457	D.fermentans	94	1w-136	53	D. fermentans	339	1199	94	2e-136	3	phosphoglucosamine mutase [D. fermentans] phosphoglucomutase [D. fermentans]	94 99	9E-165 3E-48	56 31
EC 2.7.1.2		Desfe_0578	ROK family protein	glucokinase, hexokinase,	glucokinase	glucokinase	AFL66479.1 WP_048815982.1	390191423 13062268	332 329	999 990	ROK family protein glucokinase	D. kamchatkensis	1	0.0	0.94	Aeropyrum pernix ATP-dependent glucokinase	BAA81102.2	116063049	320	963	D. fermentans	99	6e-25	31	D. fermentans	51	376	64	5e-08	2	glucokinase [DF]	99	2e-61	41
Pyruvate
EC 2.3.1.9	+	Desfe_0849	acetyl-CoA C-acetyltransferase	acetyl-CoA C-acetyltransferase	acetyl-CoA C-acetyltransferase	Haloferax mediterranei	WP_014767639.1	13061224	391	1176	acetyl-CoA acetyltransferase	D. kamchatkensis	100	0.0	95	Pyrococcus horikoshii acetyl-CoA acetyltransferase	WP_010884769.1	1443004	1170	389	D. fermentans	99	5e-94	43	D. fermentans	125	697	78	1e-73	3	acetyl-CoA acetyltransferase [DF]	99	7e-115	46
EC 2.7.9.2	+	Desfe_0879	pyruvate, water dikinase	pyruvate, water dikinase	pyruvate, water dikinase	Thermoproteus tenax	WP_014767668.1	13061254	830	2493	phosphoenolpyruvate synthase	D. amylotyticus	100	0	95	Thermosphaera aggregans phosphoenolpyruvate synthase	WP_013129399.1	9165546	830	2493	D. fermentans	99	0	81	D. fermentans	713	4819	98	0	4	phosphoenolpyruvate synthase [DF]	99	0	86
EC 6.4.1.1	+	Desfe_0591	pyruvate carboxylase subunit B	pyruvate carboxylase	pyruvate carboxylase	Methanocaldococcus jannaschii	WP_014767393.1	13062281	1410	469	pyruvate carboxylase	D. kamchatkensis	100	0.0	98	Staphylothermus marinus pyruvate carboxylase	WP_011838644.1	4907174	1770	589	D. fermentans	85	0.0	67	D. fermentans	736	1904	91	0.0	1	pyruvate carboxylase [DF]	75	0.0	69
Glyoxylate and Dicarboxylate
3.1.3.18	+	Desfe_0132	phosphoglycolate phosphatase	phosphoglycolate phosphatase	phosphoglycolate phosphatase	no Archaea	WP_014766950.1	13062464	675	224	phosphatase	D. kamchatkensis	100	2e-140	100	Staphylothermus marinus phosphatase	WP_011838828.1	4906469	684	227	D. fermentans	96	1e-53	46	D. fermentans	228	417	96	5e-60	1	phosphatase [DF]	95	5e-59	46
	+	Desfe_0131	phosphoglycolate phosphatase	phosphoglycolate phosphatase	phosphoglycolate phosphatase	no Archaea	WP_014767899.1	13061518	660	219	haloacid dehalogenase	D. amylotyticus	100	3e-139	95	Staphylothermus marinus haloacid dehalogenase	WP_011839090.1	4906937	669	222	D. fermentans	96	3e-30	30	D. fermentans	137	260	94	9e-33	1	haloacid dehalogenase [DF]	90	5e-33	30
EC 4.1.1.39	+	Desfe_1247	ribulose-bisphosphate carboxylase large chain	ribulose-bisphosphate carboxylase large chain	Ribulose-bisphosphate carboxylase	no Archaea	WP_014768010.1	13061643	1338	445	ribulose 1,5-bisphosphate carboxylase large subunit	D. amylotyticus	100	0.0	99	Staphylothermus marinus ribulose bisophosphate carboxylase	WP_011839340.1	4906732	1332	443	D. fermentans	99	0.0	84	D. fermentans	930	2504	99	0.0	1	ribulose 1,5-bisphosphate carboxylase large subunit [DF]	99	0.0	84
EC 1.1.1.26	+	Desfe_1189	glyoxylate reductase	glyoxylate reductase	glyoxylate reductase	Sulfolobus solfataricus, Thermococcus litoralis	WP_014767955	13061580	1011	336	D-glycerate dehydrogenase	Pyrodictium delaneyi	99	2e-121	57	Aeropyrum pernix glyoxylate reductase	BAA80834	116062932	1008	335	D. fermentans	100	2e-155	67	D. fermentans	563	1599	99	1e-160	1	D-glycerate dehydrogenase [DF] 2-hydroxyacid dehydrogenase [DF] lactate dehydrogenase [DF]	100 92 77	7,00E-173 1,00E-81 3,00E-40	67 44 38
Starch and Sucrose
EC 3.2.1.4	+	Desfe_0691	endoglucanase	endoglucanase	cellulase	Pyrococcus horikoshii, Sulfolobus solfataricus	WP_014767491.1	13061064	1101	366	peptidase M42	D. amylotyticus	100	0.0	99	Staphylothermus marinus peptidase M42	WP_011838361.1	4906615	1095	361	D. fermentans	97	2e-129	55	D. fermentans	428	953	96	4e-134	2	peptidase M42 [DF]	97	2e-143	55
EC 3.2.1.21	+	Desfe_0624	beta-glucosidase	beta-glucosidase	beta-glucosidase	Pyrococcus furiosus, Sulfolobus solfataricus	WP_014767426.1	13062315	1263	420	beta-glucosidase	D. kamchatkensis	100	0.0	97	Pyrococcus furiosus beta-glucosidase	WP_011011560.1	1468283	1266	421	D. fermentans	98	3e-151	54	D. fermentans	386	1151	96	9e-158	3	beta-glucosidase [DF]	98	1e-167	54
EC 2.4.1.1	+	Desfe_0264	starch phosphorylase	starch phosphorylase	glycogen phosphorylase	Pyrococcus furiosus, Sulfolobus tokodaii	WP_014767078.1	13061952	1533	510	glycosyl transferase family 1	D. amylotyticus	100	0.0	95	Sulfolobus solfataricus glycosyl transferase family 1	WP_009990987.1	1453994	1398	465	D. fermentans	99	3e-102	39	D. fermentans	145	568	72	3e-71	5	glycosyl transferase family 1 [DF]	99	2e-110	39
EC 2.4.1.21	+	Desfe_0403	starch synthase	starch synthase	starch synthase (glycosyl-transferring)	Sulfolobus acidocaldarius	WP_014767214.1	13062092	1539	512	glycosyl transferase family 1	D. amylotyticus	100	0.0	98	Sulfolobus solfataricus glycogen synthase	WP_009989256.1	1455226	1701	566	D. fermentans	86	5e-44	28	D. fermentans	98.2	581	45	1e-34	4	glycosyl transferase family 1 [DF]	86	2e-49	29
Citrat
EC 6.2.1.5	+	Desfe_1155	succinyl-CoA synthetase alpha subunit	succinyl-CoA synthetase alpha subunit	Succinate-CoA ligase (ADP-forming)	Sulfolobus acidocaldarius, Thermococcus kodakarensis	WP_014767922.1	13061544	876	291	succinyl-CoA synthetase subunit alpha	D. amylotyticus	100	0.0	98	Aeropyrum pernix succinyl-CoA synthetase alpha subunit	BAA80057.2	116062642	879	292	D. fermentans	99	5e-117	62	D. fermentans	445	863	98	4e-125	1	succinyl-CoA synthetase subunit alpha [DF]	99	6e-130	62
	+	Desfe_1156	succinyl-CoA synthetase beta subunit	succinyl-CoA synthetase beta subunit	Succinate-CoA ligase (ADP-forming)	Sulfolobus acidocaldarius, Thermococcus kodakarensis	AFL67027.1	390191971	1151	383	succinyl-CoA synthetase, beta subunit	D. amylotyticus	100	0.0	95	Aeropyrum pernix succinyl-CoA synthetase beta subunit	BAA80050.2	116062641	1137	378	D. fermentans	100	3e-101	49	D. fermentans	197	839	2e-102	4		succinate--CoA ligase subunit beta [DF]	100	2e-114	50
EC 1.8.1.4	+	Desfe_0667	dihydrolipoamide dehydrogenase	dihydrolipoamide dehydrogenase	dihydrolipoyl dehydrogenase	Haloferax volcanii, Acidianus ambivalens,	WP_014767468.1	13061040	456	1371	dihydrolipoamide dehydrogenase	D. amylotyticus	1	0.0	0.95	Metallosphaera sedula dihydrolipoamide dehydrogenase	WP_012021042.1	5103565	1335	444	D. fermentans	96	9e-42	28	D. fermentans	39.6	330	43	2e-06	4	dihydrolipoamide dehydrogenase [DF]	96	4e-44	28
EC 1.2.7.3	+	Desfe_0474	2-oxoglutarate ferredoxin oxidoreductase subunit beta	2-oxoglutarate ferredoxin oxidoreductase subunit alpha / beta / gamma / delta	2-oxoglutarate synthase	Thermococcus litoralis	WP_014767279.1	13062163	927	308	2-oxoacid ferredoxin oxidoreductase subunit beta	Thermosphera aggregans	97	7e-128	66	Aeropyrum pernix 2-oxoacid:ferredoxin oxidoreductase beta subunit	BAA80470.1	5105156	930	309	D. fermentans	98	2e-94	51	D. fermentans	332	1000	99	1e-94	2	2-oxoacid ferredoxin oxidoreductase subunit beta [DF] 2-oxoglutarate ferredoxin oxidoreductase subunit beta [DF]	98 60	3E-105 1e-31	54 38
	+	Desfe_0475	2-oxoglutarate ferredoxin oxidoreductase subunit alpha	2-oxoglutarate ferredoxin oxidoreductase subunit alpha / beta / gamma / delta	2-oxoglutarate synthase	Thermococcus litoralis	WP_014767280.1	13062164	1896	631	2-oxoacid:ferredoxin oxidoreductase subunit alpha	T. aggregans	99	0.0	58	Aeropyrum pernix 2-oxoacid:ferredoxin oxidoreductase alpha subunit	BAA80471.2	116062794	1929	642	D. fermentans	97	5e-117	36	D. fermentans	149	941	65	8e-83	5	2-oxoacid:ferredoxin oxidoreductase subunit alpha [DF] 2-oxoglutarate ferredoxin oxidoreductase subunit alpha [DF]	55 97	5,00E-48 60,,E-135	38 37
	+	Desfe_0497	2-oxoglutarate ferredoxin oxidoreductase subunit gamma	2-oxoglutarate ferredoxin oxidoreductase subunit alpha / beta / gamma / delta	2-oxoglutarate synthase	Thermococcus litoralis	WP_014767302.1	13062187	531	176	2-oxoglutarate oxidoreductase	D. kamchatkensis	84	7e-87	91	Thermosphaera aggregans 2-oxoglutarate ferredoxin oxidoreductase subunit delta	WP_013129258.1	9165403	252	83	D. fermentans	100	6e-35	71	D. fermentans	159	1463	96	5e-40	1	2-oxoglutarate ferredoxin oxidoreductase subunit delta [DF] 4Fe-4S ferredoxin [DF] more	96 68	7e-40 3E-06	71 44
	+	Desfe_0498	2-oxoglutarate ferredoxin oxidoreductase subunit beta	2-oxoglutarate ferredoxin oxidoreductase subunit alpha / beta / gamma / delta	2-oxoglutarate synthase	Thermococcus litoralis	WP_014767303.1	13062188	831	276	2-oxoglutarate ferredoxin oxidoreductase subunit beta	D. amylotyticus	100	1e-159	88	Thermosphaera oxoglutarate oxidoreductase	WP_013129261.1	9165406	534	177	D. fermentans	88	1e-53	56	D. fermentans	147	627	98	2e-52	2	2-oxoglutarate oxidoreductase [DF] pyruvate ferredoxin oxidoreductase [DF]	98 32	1,00E-71 0,039	58 36
	+	Desfe_0499	2-oxoglutarate ferredoxin oxidoreductase subunit alpha	2-oxoglutarate ferredoxin oxidoreductase subunit alpha / beta / gamma / delta	2-oxoglutarate synthase	Thermococcus litoralis	WP_014767304.1	13062189	1125	374	2-oxoglutarate ferredoxin oxidoreductase subunit alpha	D. kamchatkensis	100	0.0	94
	+	Desfe_0500	2-oxoglutarate ferredoxin oxidoreductase subunit delta	2-oxoglutarate ferredoxin oxidoreductase subunit alpha / beta / gamma / delta	2-oxoglutarate synthase	Thermococcus litoralis	WP_014767305.1	13062190	261	86	2-oxoglutarate ferredoxin oxidoreductase subunit delta	D. amylotyticus	100	1e-49	95
Bacterial Secretion System
ffh	+	Desfe_0034	signal recognition particle subunit SRP54	signal recognition particle subunit SRP54	-	-	AFL65947.1	390190891	1356	451	GTP-binding signal recognition particle SRP54 G- domain protein	D. kamchatkensis	100	00:00:00	96	Aeropyrum pernix signal recognition 54 kDa protein	BAA80736.1	5105423	1326	441	D. fermentans	95	2e-142	52	D. fermentans	238	1213	84	6e-134	6	signal recognition particle protein [DF] signal recognition particle-docking protein FtsY [DF]	99 65	7,00E-173 1,00E-36	55 31
SecY	+	Desfe_1263	preprotein translocase subunit SecY	preprotein translocase subunit SecY	-	-	WP_014768024.1	13061660	1425	474	preprotein translocase subunit SecY	D. kamchatkensis	100	0.0	90	Aeropyrum pernix preprotein translocase SecY subunit	BAA79967.2	116062611	1374	457	D. fermentans	99	3e-118	44	D. fermentans	188	996	92	9e-122	5	preprotein translocase subunit SecY [DF]	99	1e-149	49
FtsY	+	Desfe_1222	fused signal recognition particle receptor	fused signal recognition particle receptor	-	-	WP_014767987.1	13061615	891	296	signal recognition particle-docking protein FtsY	D. kamchatkensis	100	7e-164	87	Aeropyrum pernix probable signal recognition particle protein	BAA80066.2	116062644	927	308	D. fermentans	100	2e-85	49	D. fermentans	301	1269	74	6e-82	1	signal recognition particle-docking protein FtsY [DF] signal recognition particle protein [DF]	99 89	6,00E-95 7,00E-39	49 33
ABC Transporter
MalK	+	Desfe_1188	multiple sugar transport system ATP-binding protein	multiple sugar transport system ATP-binding protein	-	-	AFL67058.1	390192002	1203	400	carbohydrate ABC transporter ATP-binding protein, CUT1 family	D. amylotyticus	100	0.0	97	Aeropyrum pernix ABC transporter, ATP binding protein	BAA78952.2	116062175	1107	368	D. fermentans	100	1e-125	56	D. fermentans	401	4954	91	1e-113	3	sugar ABC transporter ATP-binding protein [DF] 6 more	100	2e-153	60
GanO	+	Desfe_0354	arabinogalactan oligomer / maltooligosaccharide transport system substrate-binding protein	arabinogalactan oligomer / maltooligosaccharide transport system substrate-binding protein	-	-	WP_014767165.1	13062042	1545	514	ABC transporter substrate-binding protein	D. amylotyticus	100	0.0	85	Sulfolobus solfataricus sugar ABC transporter substrate-binding protein	WP_010923220.1	1454198	1572	523	D. fermentans	73	4e-10	25	D. fermentans	35.4	34.4	10	0.14	1	ABC transporter substrate-binding protein [DF]	89	2e-08	24
GanP	+	Desfe_0355	arabinogalactan oligomer / maltooligosaccharide transport system permease protein	arabinogalactan oligomer / maltooligosaccharide transport system permease protein	-	-	WP_014767166.1	13062043	1434	477	sugar ABC transporter permease	D. kamchatkensis	100	0.0	96	Sulfolobus solfataricus sugar ABC transporter permease	WP_009991572.1	1454197	879	292	D. fermentans	92	1e-21	26	D. fermentans	64.3	229	59	8e-24	2	sugar ABC transporter permease [DF] sugar ABC transporter permease [DF]	82 22	1,00E-22 0,034	26 34
GanQ		Desfe_0356	arabinogalactan oligomer / maltooligosaccharide transport system permease protein	arabinogalactan oligomer / maltooligosaccharide transport system permease protein	-	-	WP_014767167.1	13062044	855	284	sugar ABC transporter permease	D. kamchatkensis	94	3e-152	90	Sulfolobus solfataricus sugar ABC transporter permease	WP_014511622.1	1454196	882	293	D. fermentans	94	4e-13	25	D. fermentans	43.2	141	34	4e-05	2	sugar ABC transporter permease [DF]	93	3e-14	25
MsmX	+	Desfe_1188	multiple sugar transport system ATP-binding protein	multiple sugar transport system ATP-binding protein	-	-	AFL67058.1	390192002	1203	400	carbohydrate ABC transporter ATP-binding protein, CUT1 family	D. amylotyticus	100	0.0	97	Aeropyrum pernix ABC transporter, ATP binding protein	BAA78952.2	116062175	1107	368	D. fermentans	100	1e-125	56	D. fermentans	401	4954	91	1e-113	3	sugar ABC transporter ATP-binding protein [DF] 6 more	100	2e-153	60
MsmK	+	Desfe_1188	multiple sugar transport system ATP-binding protein	multiple sugar transport system ATP-binding protein	-	-	AFL67058.1	390192002	1203	400	carbohydrate ABC transporter ATP-binding protein, CUT1 family	D. amylotyticus	100	0.0	97	Aeropyrum pernix ABC transporter, ATP binding protein	BAA78952.2	116062175	1107	368	D. fermentans	100	1e-125	56	D. fermentans	401	4954	91	1e-113	3	sugar ABC transporter ATP-binding protein [DF] 6 more	100	2e-153	60
SmoK	+	Desfe_1188	multiple sugar transport system ATP-binding protein	multiple sugar transport system ATP-binding protein	-	-	AFL67058.1	390192002	1203	400	carbohydrate ABC transporter ATP-binding protein, CUT1 family	D. amylotyticus	100	0.0	97	Aeropyrum pernix ABC transporter, ATP binding protein	BAA78952.2	116062175	1107	368	D. fermentans	100	1e-125	56	D. fermentans	401	4954	91	1e-113	3	sugar ABC transporter ATP-binding protein [DF] 6 more	100	2e-153	60
AglK	+	Desfe_1188	multiple sugar transport system ATP-binding protein	multiple sugar transport system ATP-binding protein	-	-	AFL67058.1	390192002	1203	400	carbohydrate ABC transporter ATP-binding protein, CUT1 family	D. amylotyticus	100	0.0	97	Aeropyrum pernix ABC transporter, ATP binding protein	BAA78952.2	116062175	1107	368	D. fermentans	100	1e-125	56	D. fermentans	401	4954	91	1e-113	3	sugar ABC transporter ATP-binding protein [DF] 6 more	100	2e-153	60
MsiK	+	Desfe_1188	multiple sugar transport system ATP-binding protein	multiple sugar transport system ATP-binding protein	-	-	AFL67058.1	390192002	1203	400	carbohydrate ABC transporter ATP-binding protein, CUT1 family	D. amylotyticus	100	0.0	97	Aeropyrum pernix ABC transporter, ATP binding protein	BAA78952.2	116062175	1107	368	D. fermentans	100	1e-125	56	D. fermentans	401	4954	91	1e-113	3	sugar ABC transporter ATP-binding protein [DF] 6 more	100	2e-153	60
MsmX	+	Desfe_1188	multiple sugar transport system ATP-binding protein	multiple sugar transport system ATP-binding protein	-	-	AFL67058.1	390192002	1203	400	carbohydrate ABC transporter ATP-binding protein, CUT1 family	D. amylotyticus	100	0.0	97	Aeropyrum pernix ABC transporter, ATP binding protein	BAA78952.2	116062175	1107	368	D. fermentans	100	1e-125	56	D. fermentans	401	4954	91	1e-113	3	sugar ABC transporter ATP-binding protein [DF] 6 more	100	2e-153	60
MalK	+	Desfe_1188	multiple sugar transport system ATP-binding protein	multiple sugar transport system ATP-binding protein	-	-	AFL67058.1	390192002	1203	400	carbohydrate ABC transporter ATP-binding protein, CUT1 family	D. amylotyticus	100	0.0	97	Aeropyrum pernix ABC transporter, ATP binding protein	BAA78952.2	116062175	1107	368	D. fermentans	100	1e-125	56	D. fermentans	401	4954	91	1e-113	3	sugar ABC transporter ATP-binding protein [DF] 6 more	100	2e-153	60
