# Supplementary material for: Metabolic reconstruction and experimental verification of glucose utilization in Desulfurococcus amylolyticus DSM 16532
Source: Folia Microbiol (Praha). 2018 May 24;63(6):713–23. doi: 10.1007/s12223-018-0612-5 (PMC6182646; doi:10.1007/s12223-018-0612-5)
Supplement: Supplementary file 3 — Enzymes of KEGG maps, which have not yet been assigned to D. amylolyticus genome. (XLSX 86 kb) [file 12223_2018_612_MOESM3_ESM.xlsx]

## Sheet: Tabelle1
EnzymeNr.	Locus_Tag	NCBI Protein Number DF	Enzyme DF NCBI Genome	length nt (NCBI)	lenght aa (NCBI)	Enzyme KEGG	Enzyme BRENDA	Archaea Synonyms BRENDA	Archaea Synonyms KEGG Taxonomy	NCBI Protein Nr. from Synonym	NCBI Gene-ID from Synonym	NCBI Name Synonym	NCBI AA length Synonym	NCBI nt length Synonym	tBLASTn DF	Query	Eval	Identity	tBLASTx DF	Max Score	Total Score	Query cover [%]	E value	N	Blastp	Q cover	E value	Identity
Glycolysis & Glyconeogenesis
EC 2.7.1.69	not found					PTS system, glucose-specific IIA component	protein-Npi-phosphohistidine-sugar phosphotransferase	Haloferax volcanii (EIIA)	Desulfotomaculum reducens	WP_011876718.1	500206497	PTS glucose transporter subunit IIA [Desulfotomaculum reducens]	622	1869	-	-	-	-	-	-	-	-	-	-	-	-	-	-		Desulfuroccus kamchatkensis is synonym to D. amylolyticus 1221n
EC 2.7.1.11	Desfe_0717 Desfe_0968	WP_048815869.1 WP_014767752.1	phosphofructokinase phosphofructokinase	927 927	308 308	6-phosphofructokinase 1 (also 2)	6-phosphofructokinase	Aeropyrum pernix		BAA78921.1	BA000002	ATP-dependent 6-phosphofructokinase [Aeropyrum pernix K1]	310	933	D. fermentans	97	2e-82	44	D. fermentans	240	695	95	7e-86	2	phosphofructokinase [DF] phosphofructokinase [DF]	97 90	6,00E-97 5,00E-28	46 29		D. amylolyticus is synonym to D. amylolyticus Z-533
EC 2.7.1.146	not found					ADP-dependent phosphofructokinase/glucokinase	ADP-specific phosphofructokinase	Thermococcus litoralis, Archaeoglobus fulgidus, Pyrococcus horikoshii, Pyrococcus furiosus, Methanocaldococcus jannaschii,	Thermococcus litoralis	WP_020953560.1	16548417	phosphofructokinase [Thermococcus litoralis DSM 5473]	459	1380	-	-	-	-	-	-	-	-	-	-	-	-	-	-
EC 1.2.1.12	not found					glyceraldehyde 3-phosphate dehydrogenase	glyceraldehyde-3-phosphate dehydrogenase (phosphorylating)	no Archaea (Bacteria: Streptococcus pyogenes)	Haloferax volcanii	WP_004044440.1	8923988	NAglyceraldehyde-3-phosphate dehydrogenase [Haloferax]	350	1053	-	-	-	-	-	-	-	-	-	-	-	-	-	-
EC 5.4.2.4	not found					bisphosphoglycerate mutase	Bisphosphoglycerate mutase	no Archaea (Eukaryota: homo sapiens, mus musculus		NA		NA			-	-	-	-	-	-	-	-	-	-	-	-	-	-
EC 1.2.1.9	Desfe_0067 ( EC 1.2.1.90)	WP_014766885.1	aldehyde dehydrogenase	1521	506	glyceraldehyde-3-phosphate dehydrogenase (NADP+)	glyceraldehyde-3-phosphate dehydrogenase (NADP+)	Sulfolobus solfataricus		AAK41843.1	13814871	Glyceraldehyde-3-phosphate dehydrogenase, NADP dependent (gapN-1) [Sulfolobus solfataricus P2][Sulfolobus solfataricus P2]	470	1413	D. fermentans	98	4e-64	31	-	-	-	-	-			-	-	-
EC 3.1.3.13	Desfe_0416? (EC 5.4.2.12)	AFL66326	phosphonopyruvate decarboxylase-related protein		424	bisphosphoglycerate mutase	bisphosphoglycerate phosphatase	no Archaea (Eukaryota: homo sapiens)	NA	NA	NA				-	-	-	-	-	-	-	-	-	-	-	-	-	-
EC 5.4.2.11	not found					2,3-bisphosphoglycerate-dependent phosphoglycerate mutase	phosphoglycerate mutase (2,3-diphosphoglycerate-dependent)	no Archaea (Bacteria: Burkholderia pseudomallei)	Acidilobus saccharovorans	ADL19899.1	302329704	2,3-bisphosphoglycerate-dependent phosphoglycerate mutase 1 [Acidilobus saccharovorans 345-15]	203	612	-	-	-	-	-	-	-	-	-	-	-	-	-	-
EC 3.1.3.80	not found					multiple inositol-polyphosphate phosphatase / 2,3-bisphosphoglycerate 3-phosphatase	2,3-bisphosphoglycerate 3-phosphatase	no Archaea (Eukarya: Dictyostelium discoideum)	NA	NA	NA				-	-	-	-	-	-	-	-	-	-	-	-	-	-
EC 2.3.1.12	not found					pyruvate dehydrogenase E2 component (dihydrolipoamide acetyltransferase)	dihydrolipoyllysine-residue acetyltransferase	no Archaea (Bacteria: E. coli)	Sulfolobus solfataricus	WP_010923453.1	1454529	ATP-NAD kinase [Sulfolobus solfataricus]	229	636	-	-	-	-	-	-	-	-	-	-	-	-	-	-
EC 1.2.4.1	not found					pyruvate dehydrogenase E1 component alpha subunit , etc	pyruvate dehydrogenase (acetyl-transferring)	no Archaea	Desulfurococcales, Methanomicrobiales, Halobacteriales, Haloferacales, etc	BAA80675.1	5105362	pyruvate dehydrogenase E1 component, beta subunit [Aeropyrum pernix K1]	325	978
EC 4.1.1.1	Desfe_1298 Desfe_0503 Desfe_0499 Desfe_0475	WP_014768058.1 WP_014767308.1 WP_014767304.1 WP_014767280.1	pyruvate ferredoxin oxidoreductase 2-ketoisovalerate ferredoxin oxidoreductase subunit alpha 2-oxoacid:ferredoxin oxidoreductase subunit alpha 2-oxoacid:ferredoxin oxidoreductase subunit alpha	1182 1260 1125 1896	393 419 374 631	pyruvate decarboxylase	Pyruvate decarboxylase	Thermococcus guaymasensis, Pyrococcus furiosus	Methanocella arvoryzae	UniProt: W8CQR1	AGM16434.1	UniProt: Pyruvate ferredoxin oxidoreductase subunit alpha	394	1185	D. fermentans	93	2e-85	41	D. fermentans	238	1267	83	9e-80	3	pyruvate ferredoxin oxidoreductase [DF] 2-ketoisovalerate ferredoxin oxidoreductase subunit alpha [DF] 2-oxoglutarate ferredoxin oxidoreductase subunit alpha [DF]	99 98 86	1,00E-104 2,00E-96 2,00E-20	41 44 28
EC 1.1.1.27	not found	WP_014767018.1	alcohol dehydrogenase	1170	389	L-lactate dehydrogenase	L-lactate dehydrogenase	no Archaea (Bacteria: Lactobacillus casei)	Haloferax volcanii	WP_004045328.1	8925662	L-lactate dehydrogenase [Haloferax volcanii DS2]	320	963	-	-	-	-	-	-	-	-	-	-	-	-	-	-
EC 6.2.1.1	not found					acetyl-CoA synthetase	acetate-CoA ligase	Pyrococcus furiosus, Archaeoglobus fulgidus,	Haloferax volcanii	WP_004044044.1	8925871	acetyl-coenzyme A synthetase [Aeropyrum pernix K1]	662	1989	-	-	-	-	-	-	-	-	-	-
EC 1.2.1.3	Desfe_0067 ( EC 1.2.1.9)	WP_014766885.1	aldehyde dehydrogenase	1521	506	aldehyde dehydrogenase (NAD+), aldehyde dehydrogenase family 7 member A1, etc	aldehyde dehydrogenase (NAD+)	Sulfolobus tokodaii	Desulfurococcales, Thermoplasmatales, etc	WP_011278508.1	3474465	aldehyde dehydrogenase [Sulfolobus acidocaldarius]	481	1446	D. fermentans	83	4e-46	29	D. fermentans	58.1	239	68	4e-41	5	aldehyde dehydrogenase [DF]	83	3e-48	29
EC 1.2.1.5	not found					aldehyde dehydrogenase (NAD(P)+)	aldehyde dehydrogenase [NAD(P)+]	Sulfolobus tokodaii	no Archaea	WP_011420200.1	499739466	aldehyde dehydrogenase [Anaeromyxobacter dehalogenans]	566	1701	-	-	-	-	-	-	-	-	-	-	-	-	-
EC 1.2.1.-	Desfe_0067 ( EC 1.2.1.9)	WP_014766885.1	aldehyde dehydrogenase	1521	506	aldehyde dehydrogenase	-	-	no Archaea	NP_285671.1	1798223	aldehyde dehydrogenase [Deinococcus radiodurans R1]	515	1548	D. fermentans	93	5e-40	26	D. fermentans	55.1	170	35	9e-14	2	aldehyde dehydrogenase [DF]	93	3e-47	27
EC 1.1.2.7	not found					methanol dehydrogenase (cytochrome c) subunit 1	methanol dehydrogenase (cytochrome c)	no Archaea	no Archaea	WP_049792378.1	908648364	methanol dehydrogenase [Paracoccus]	617	1899		-	-	-	-	-	-	-	-	-	-	-	-
EC 1.1.2.8	not found					alcohol dehydrogenase (cytochrome c)	alcohol dehydrogenase (cytochrome c)	no Archaea	Natrialbales	WP_006179367.1	14332268	dehydrogenase [Natrinema pellirubrum]	636	1911		-	-	-	-	-	-	-	-	-	-	-	-
EC 1.1.1.2	Desfe_0889	WP_014767677.1	oxidoreductase	807	268	alcohol dehydrogenase (NADP+)	alcohol dehydrogenase (NADP+)	Haloferax volcanii, Pyrococcus furiosus, Thermococcus sibiricus	Methanospherea, Methanosarcina	WP_049938537.1	3127406	alcohol dehydrogenase [Haloarcula marismortui]	656	1971	D. fermentans	41	5e-18	27	D. fermentans	39.6	194	24	0.01	2	oxidoreductase [DF]	41	4e-19	27
Pentose Phosphate
EC 1.1.1.47	Desfe_0025 Desfe_1209	0025: WP_014766844.1 1209: WP_014767974.1	0025: short-chain dehydrogenase 1209: short-chain dehydrogenase	0025: 687 1209: 645	0025: 262 1209: 265	glucose 1-dehydrogenase	glucose 1-dehydrogenase [NAD(P)+]	Haloferax mediterranei, Sulfolobus solfataricus, Sulfolobus tokodaii	Pyrococcus furiosus, Hyperthermus butylicus, …	AAV47505	3128717	glucose dehydrogenase [Haloarcula marismortui ATCC 43049]	260	783	D. fermentans	97	1e-48	41	D. fermentans	116	329	87	2e-45	2	short-chain dehydrogenase [DF]	98	9e+62	43
EC 1.1.3.4	not found	WP_014767363.1	arsenite transporter			glucose oxidase (* more names in KEGG)	glucose oxidase	only Eukarotes	-	P13006 UniProt	CAA34197	Glucose oxidase Aspergillus niger	605		D. fermentans	6	2.7	30	D. fermentans	31.3	61.2	21	1.1	2	-	-	-	-
EC 1.1.3.5	not found					hexose oxidase	hexose oxidase	only Eukarotes	only Eukarotes						-	-	-	-	-	-	-	-	-	-	-	-	-	-
EC 1.1.1.360	not found					glucose/galactose 1-dehydrogenase (NADP+)	glucose/galactose 1-dehydrogenase	Picrophilus torridus, Thermoplasma volcanium	Thermoplasma acidophilum, Thermoplasma volcanium, Picrophilus torridus, Ferroplasma acidarmanus	WP_010901308	1456434	bifunctional 5,10-methylene-tetrahydrofolate dehydrogenase/5,10-methylene-tetrahydrofolate cyclohydrolase [Thermoplasma acidophilum]	1086	276	-	-	-	-	-	-	-	-	-	-	-	-	-	-
EC 1.1.1.359	Desfe_1240	WP_014768004.1	alcohol dehydrogenase	363	334	aldose 1-dehydrogenase [NAD(P)+]	aldose 1-dehydrogenase [NAD(P)+]	Sulfolobus solfataricus	Sulfulobus, Picrophilus torridus, Ferroplasma acidarmanus, Metallosphaera sedula	WP_009992653.1	1453025	Glucose 1-dehydrogenase (dhg-1) [Sulfolobus solfataricus P2]	366	1101	D. fermentans	34	4e-10	34	D. fermentans	29	214	19	8.2	2	alcohol dehydrogenase [DF]	39	3e-11	32
EC 1.1.5.9	not found					glucose dehydrogenase (acceptor)	glucose 1-dehydrogenase (FAD, quinone)	only Bacteria	-	NP_572985.1	32422	uncharacterized protein Dmel_CG12398 [Drosophila melanogaster]	633	2032	-	-	-	-	-	-	-	-	-	-	-	-	-	-
EC 1.1.5.2	not found	WP_014767867.1	CRISPR-associated protein Cas4	81		quinoprotein glucose dehydrogenase	glucose 1-dehydrogenase (PQQ, quinone)	only Bacteria	Haloarcula marismortui	WP_011222555.1	3127302	glucose dehydrogenase [Haloarcula marismortui]	402	1209	D. fermentans	6	2.5	36	D. fermentans	29	29	5	9.1	1	CRISPR-associated protein Cas4 [DF]	6	1	36
EC 3.1.1.17	not found					gluconolactonase	gluconolactonase	no Archaea	no Archaea	WP_004041072.1	8919242	gluconolactonase [Haloferax volcanii]	289	870	-	-	-	-	D. fermentans	28.6	28.6	17	8.6	1	-	-	-	-
EC 4.2.1.39	not found					gluconate dehydratase, D-gluconate hydro-lyase	Gluconate dehydratase	Sulfolobus solfataricus, Picrophilus torridus, Thermoproteus tenax	no Archaea	G4RJQ1 UniProt	CCC81796.1 (UniProt)	Thermoproteus tenax Kra 1 gluconate dehydratase	391	1176	-	-	-	-	-	-	-	-	-	-	-	-	-	-
EC 4.2.1.140	not found					gluconate/galactonate dehydratase	gluconate/galactonate dehydratase	Sulfolobus solfataricus, Picrophilus torridus		Q97U27 UniProt		D-gluconate/D-galactonate dehydratase OS=Sulfolobus solfataricus	395	1188	-	-	-	-	-	-	-	-	-	-	-	-	-	-
EC 4.3.1.9	Desfe_1363	WP_014768119	thioredoxin reductase	1005	334	glucosaminate ammonia-lyase	glucosaminate ammonia-lyase	only Bacteria (Pseudomonas fluorescens)	-	BAB64360	15430581	GlcNA-DH alpha subunit, partial [Pseudomonas fluorescens]	326	978	D. fermentans	88	2e-40	37	D. fermentans	108	291	57	2e-29	3	thioredoxin reductase [DF]	88	2e+43	37
EC 4.1.2.55	Desfe_1213	WP_014767978.1	dihydrodipicolinate synthase family protein	900	299	2-dehydro-3-deoxy-phosphogluconate/ 2-dehydro-3-deoxy-6-phosphogalactonate aldolase	2-dehydro-3-deoxy-phosphogluconate/2-dehydro-3-deoxy-6-phosphogalactonate aldolase	Sulfolobus acidocaldarius, Sulfolobus solfataricus	Sulfolobus spp, Halobacterium salinarum, Thermoplasma acidophilum, Picrophilus torridus, Ferroplasma acidarmanus	WP_012021241.1	5104707	2-keto-3-deoxy gluconate aldolase [Metallosphaera sedula]	289	870	-	-	-	-	D. fermentans	40.5	109	55	4w-07	2	-	-	-	-
EC 4.1.2.51	Desfe_1213	WP_014767978.2	dihydrodipicolinate synthase family protein	900	299	2-dehydro-3-deoxy-D-gluconate aldolase	2-dehydro-3-deoxy-D-gluconate aldolase	Picrophilus torridus	Picrophilus torridus, Thermoplasma acidophilum	WP_010917486.1	1441368	dihydrodipicolinate synthase family protein [Thermoplasma volcanium]	289	870	D. fermentans	82	3e-22	28	D. fermentans	72.1	134	75	1e-20	3	dihydrodipicolinate synthase family protein [DF]	82	8e-24	28
EC 1.2.99.8	Desfe_0765 Desfe_0766 Desfe_0769 Desfe_0770	0765: WP_014767562.1 0766: WP_014767563.1 0769: WP_048815992.1 0770: WP_014767576.1	0765: aldehyde oxidase 0766: carbon monoxide dehydrogenase medium subunit 0769: carbon monoxide dehydrogenase 0770: (2Fe-2S)-binding protein	0765: 2343 0766: 903 0769: 888 0770: 462	0765: 780 0766: 300 0769: 295 0770: 153	glyceraldehyde dehydrogenase large subunit (also medium and small SU)		Sulfolobus acidocaldarius	Sulfulobus, Aeropyrum pernix, Metallosphera sedula	WP_009988542.1	1452676	Carbon monoxide dehydrogenase, medium chain. (cutB-2) [Sulfolobus solfataricus P2]	282	849	D. fermentans	98	6e-41	35	D. fermentans	112	422	87	4e-25	2	carbon monoxide dehydrogenase medium subunit [DF] carbon monoxide dehydrogenase [DF]	97 96	4e-44 4e-44	35 33
	Desfe_0381 Desfe_0765 Desfe_0768	0381: WP_014767192.1 0765: WP_014767562.1 0768: WP_014767565.1	0381: aldehyde oxidase 0765: aldehyde oxidase 0768: carbon monoxide dehydrogenase large subunit	0381: 2406 0765: 2343 0769: 2343	0381: 801 0765: 780 0768: 780	glyceraldehyde dehydrogenase large subunit (also medium and small SU)	glyceraldehyde dehydrogenase (FAD-containing)	Sulfolobus acidocaldarius	Sulfulobus, Aeropyrum pernix, Metallosphera sedula	BAA79684.2	BAA79684.3 (uniProt)	aldehyde dehydrogenase, large subunit [Aeropyrum pernix K1]	764	2295	D. fermentans	99	2e-76	29	D. fermentans	90	1148	73	6e-33	8	aldehyde oxidase [DF] carbon monoxide dehydrogenase large subunit [DF]	98 98	3E-104 2E-70	32 29
	Desfe_0766 Desfe_0767 Desfe_0769	0766: WP_014767563.1 0767: WP_014767564.1 0769: WP_048815992.1	0766: WP_014767563.1 0767: WP_014767564.1 0769: WP_048815992.1	0766: 903 0767: 462 0769: 888	0766: 300 0767: 153 0769: 295	glyceraldehyde dehydrogenase large subunit (also medium and small SU)	glyceraldehyde dehydrogenase (FAD-containing)	Sulfolobus acidocaldarius	Sulfulobus, Aeropyrum pernix, Metallosphera sedula	AEB95870	AEB95870.1 (UniProt)	glyceraldehyde oxidoreductase medium chain [Metallosphaera cuprina Ar-4]	764	260	D. fermentans	96	1e-35	36	D. fermentans	77	559	95	7e-32	3	carbon monoxide dehydrogenase medium subunit [DF] carbon monoxide dehydrogenase [DF]	95 94	3e-38 2e-32	36 33
EC 1.2.1.89	Desfe_0067 ( EC 1.2.1.90)	0067: WP_014766885.1	0067: aldehyde dehydrogenase	0067: 1521	0067: 506	D-glyceraldehyde dehydrogenase (NADP+)	D-glyceraldehyde dehydrogenase (NADP+)	Picrophilus torridus, Thermoplasma acidophilum	Picrophilus torridus, Thermoplasma acidophilum, Thermoplasma volcanium, Ferroplasma acidarmanus	WP_010901221.1	1456354	aldehyde dehydrogenase [Thermoplasma acidophilum]	493	1482	D. fermentans	96	7e-65	31	D. fermentans	69.7	367	60	3e-39	4	aldehyde dehydrogenase [DF]	96	5e-69	31
EC 2.7.1.165	not found					glycerate 2-kinase	glycerate 2-kinase	Pyrococcus horikoshii, Sulfolobus solfataricus, Thermoproteus tenax, Thermoplasma acidophilum	Pyrococcus, Thermococcus, Desulfurococcales, Methanosalsum, Methanocellaceae, Archaeoglobus, Thermoplasma	BAA79980.2	BAA79980.3 (UniProt)	glycerate kinase [Aeropyrum pernix K1]	448	1374	-	-	-	-	D. fermentans	24.9	48	7	1.2	2	-	-	-	-
EC 1.1.99.3	Desfe_0795 Desfe_0538	WP_014767588.1 WP_014767342.1	ribulose-1,5-biphosphate synthetase glycosyl transferase	783 1212	260 403	gluconate 2-dehydrogenase alpha chain (also gamma chain)	gluconate 2-dehydrogenase (acceptor)	only Bacteria	Natrialbales	ADB60204	8741904	Gluconate 2-dehydrogenase (acceptor) [Haloterrigena turkmenica DSM 5511]	589	1770	D. fermentans	5	0.59	46	D. fermentans	35.6	100	17	0.15	1	ribulose-1,5-biphosphate synthetase [DF]	5	0.29	46
EC 2.7.1.13	Desfe_0717	WP_048815869.1	phosphofructokinase	927	308	dehydrogluconokinase	dehydrogluconokinase	only Bacteria	Pseudomonas	NP_250951	877834	2-ketogluconate kinase [Pseudomonas aeruginosa PAO1]	316	951	D. fermentans	86	1e-09	23	D. fermentans	53.3	84.3	24	3e-07	1	phosphofructokinase [DF]	86	2e-22	27
EC 1.1.1.215	Desfe_1189 Desfe_0945	1189: WP_014767955.1 0945: WP_014767730.1	1189: D-glycerate dehydrogenase 0945: 2-hydroxyacid dehydrogenase	1189: 1011 0945: 942	1189: 336 0945: 313	gluconate 2-dehydrogenase	gluconate 2-dehydrogenase	only Bacteria	Picrophilus torridus	AAT44023	2844789	gluconate 2-dehydrogenase [Picrophilus torridus DSM 9790]	310	933	D. fermentans	99	1e-56	38	D. fermentans	115	844	87	3e-54	3	D-glycerate dehydrogenase [DF] 2-hydroxyacid dehydrogenase [DF]	90 91	2E-61 1,00E-47	38 35
EC 1.1.1.43	Desfe_1189 Desfe_0945	1189: WP_014767955.1 0945: WP_014767730.1	1189: D-glycerate dehydrogenase 0945: 2-hydroxyacid dehydrogenase	1189: 1011 0945: 942	1189: 336 0945: 313	phosphogluconate 2-dehydrogenase	phosphogluconate 2-dehydrogenase	no Archaea	only Bacteria	NP_250953.1	877698	2-hydroxyacid dehydrogenase [Pseudomonas aeruginosa PAO1	328	987	D. fermentans	83	3e-60	44	D. fermentans	144	530	82	4e-43	3	D-glycerate dehydrogenase [DF] 2-hydroxyacid dehydrogenase [DF]	83 89	1,00E-73 5,00E-54	47 39
EC 2.7.1.45	Desfe_0717 Desfe_0968	WP_048815869.1 WP_014767752.1	phosphofructokinase phosphofructokinase	927 927	308 308	2-dehydro-3-deoxygluconokinase	2-dehydro-3-deoxygluconokinase	Thermoplasma acidophilum, Sulfolobus tokodaii	Halobacteriacea, Thermococcus	ADT82998	10040339	2-dehydro-3-deoxygluconate kinase [Thermococcus barophilus MP]	319	960	D. fermentans	88	2e-14	26	D. fermentans	46.9	352	49	2e-09	2	phosphofructokinase [DF]	88	2e-22	28
EC 2.7.1.178	Desfe_0968 Desfe_0717	0986: WP_014767752.1 0717: WP_048815869.1	0986: phosphofructokinase 0717: phosphofructokinase	0986: 927 0717: 927	0986: 308 0717: 308	2-dehydro-3-deoxygluconokinase / 2-dehydro-3-deoxygalactonokinase	2-dehydro-3-deoxyglucono/galactono-kinase	Sulfolobus solfataricus	Sulfulobales, Metallosphera	WP_009991690.1	1453212	sugar kinase [Sulfolobus solfataricus]	313	942	D. fermentans	88	3e-20	28	D. fermentans	46.9	352	49	2e-09	2	phosphofructokinase [DF]	88	2e-21	28
EC 4.2.1.12	not found					phosphogluconate dehydratase	phosphogluconate dehydratase	no Archaea	only Bacteria	NP_251884	882909	phosphogluconate dehydratase [Pseudomonas aeruginosa PAO1]	608	1827	-	-	-	-	-	-	-	-	-	-	-	-	-	-
EC 4.1.2.14	not found					2-dehydro-3-deoxyphosphogluconate aldolase / (4S)-4-hydroxy-2-oxoglutarate aldolase	2-dehydro-3-deoxy-phosphogluconate aldolase	Sulfolobus solfataricus, Thermoproteus tenax	Halobacteriales, Haloferacales, Natrialbales	AAV47830	AAV47830.1 (UniProt	2-dehydro-3-deoxyphosphogluconate aldolase/4-hydroxy-2-oxoglutarate aldolase [Haloarcula marismortui ATCC 43049]	397	1194	-	-	-	-	-	-	-	-	-	-	-	-	-	-
EC 4.1.2.55	Desfe_0262	WP_014767076.1	glyceraldehyde-3-phosphate dehydrogenase	1074	357	2-dehydro-3-deoxy-phosphogluconate/2-dehydro-3-deoxy-6-phosphogalactonate aldolase	2-dehydro-3-deoxy-phosphogluconate/2-dehydro-3-deoxy-6-phosphogalactonate aldolase	Sulfolobus acidocaldarius, Sulfolobus solfataricus	Halobacteriales, Thermoplasmataceae, Sulfolobales, …	AAK43294	AAK43294.1 (UniProt)	2-keto-3-deoxy gluconate aldolase (eda) [Sulfolobus solfataricus P2]	308	927	-	-	-	-	D. fermentans	29	29	5	6.8	1	-	-	-	-
EC 1.2.1.9	Desfe_0067 ( EC 1.2.1.90)	WP_014766885.1	aldehyde dehydrogenase	1521	506	glyceraldehyde-3-phosphate dehydrogenase (NADP+)	glyceraldehyde-3-phosphate dehydrogenase (NADP+)	Sulfolobus solfataricus, Sulfolobus tokodaii, Thermococcus kodakarensis		AAK41843.1	AAK41843.1 (UniProt)	Glyceraldehyde-3-phosphate dehydrogenase, NADP dependent (gapN-1) [Sulfolobus solfataricus P2][Sulfolobus solfataricus P2]	470	1413	D. fermentans	98	4e-64	31	D. fermentans	100	467	69	5e-57	4	aldehyde dehydrogenase [DF]	98	4e-68	31
EC 4.3.1.29	not found					D-glucosaminate-6-phosphate ammonia-lyase	D-glucosaminate-6-phosphate ammonia-lyase	no Archaea	only Bacteria	WP_000188463	ACY90925.1 (UniProt)	D-glucosaminate-6-phosphate ammonia lyase [Salmonella enterica]	369	1110	-	-	-	-	-	-	-	-	-	-	-	-	-	-
EC 2.7.1.69	not found					PTS system, D-glucosaminate-specific IIA component (also IIB-IID)	protein-Npi-phosphohistidine-sugar phosphotransferase	Haloferax volcanii	only Bacteria	AKG71692		PTS fructose transporter subunit IID [Serratia fonticola]	285	858	-	-	-	-	-	-	-	-	-	-	-	-	-	-
EC 1.1.1.44	not found					6-phosphogluconate dehydrogenase	phosphogluconate dehydrogenase (NADP+-dependent, decarboxylating)	no Archaea	Nitrososphaeraceae, Halobacteriales, Methanosaetaceae	AET64740	AET64740.1 (UniProt)	Putative 6-phosphogluconate dehydrogenase [Methanosaeta harundinacea 6Ac]	316	951	-	-	-	-	-	-	-	-	-	-	-	-	-	-
EC 1.1.1.343	Desfe_1189	WP_014767955.1	D-glycerate dehydrogenase	1011	336	6-phosphogluconate dehydrogenase	phosphogluconate dehydrogenase (NAD+-dependent, decarboxylating)	Haloferax volcanii	Nitrososphaeraceae, Halobacteriales, Methanosaetaceae	AFU57575	AFU57575.1 (UniProt)	6-phosphogluconate dehydrogenase, decarboxylating [Candidatus Nitrososphaera gargensis Ga9.2]	311	936	D. fermentans	24	1.2	28	D. fermentans	31.8	91.2	23	1	1	D-glycerate dehydrogenase [DF]	24	0.89	28
EC 5.1.3.1	not found					ribulose-phosphate 3-epimerase	ribulose-phosphate 3-epimerase	no Archaea	Methanococcales, Halobacteriales, Thermoplasmata, Thermococci	ADD08292	8827427	ribulose-phosphate 3-epimerase [Aciduliprofundum boonei T469]	215	648	-	-	-	-	-	-	-	-	-	-	-	-	-	-
EC 5.4.2.7	Desfe_0195 Desfe_0111	0195: WP_014767010.1 0111: WP_014766929.1	0195: phosphoglucomutase 0111: phosphoglucosamine mutase	0195: 1401 0111: 1377	0195: 466 0111: 458	phosphoglucomutase / phosphopentomutase	phosphopentomutase	Thermococcus kodakarensis	only Bacteria	WP_011250728.1	3233830	phosphopentomutase [Thermococcus kodakarensis]	450	1353	D. fermentans	98	2e-73	37	D. fermentans	112	889	75	2e-43	5	phosphoglucomutase [DF] phosphoglucosamine mutase [DF]	98 95	5,00E-90 3,00E71	39 36
EC 2.7.4.23	not found					ribose 1,5-bisphosphokinase	ribose 1,5-bisphosphate phosphokinase	no Archaea	Loki	WP_011369062	ABB40130.1 (UniProt)	phosphonate metabolism protein/1,5-bisphosphokinase (PRPP-forming) PhnN [Desulfovibrio alaskensis]	184	555	D. fermentans	51	6.1	22	29.9	204	46	2	2	-	NAD-dependent epimerase [DF]	97	1e-11	24
EC 1.1.1.49	not found					glucose-6-phosphate 1-dehydrogenase	glucose-6-phosphate dehydrogenase (NADP+)	no Archaea	no Archaea	NP_251873	882680	glucose-6-phosphate 1-dehydrogenase [Pseudomonas aeruginosa PAO1]	489	1470	-	-	-	-	-	-	-	-	-	-	-	-	-	-
EC 1.1.1.363	not found					glucose-6-phosphate 1-dehydrogenase	glucose-6-phosphate dehydrogenase [NAD(P)+]	no Archaea	no Archaea	NP_743183	1043987	glucose-6-phosphate 1-dehydrogenase [Pseudomonas putida KT2440]	489	1470	-	-	-	-	-	-	-	-	-	-	-	-	-	-
EC 1.1.1.388	Desfe_0989	WP_014767768.1	NAD-dependent epimerase	966	321	NAD+ dependent glucose-6-phosphate dehydrogenase	glucose-6-phosphate dehydrogenase (NAD+)	Haloferax volcanii	Halobacteriales, Natrialbales	WP_004044412.1	8925817	NAD-dependent epimerase [Haloferax volcanii]	262	789	D. fermentans	97	3e-11	24	D. fermentans	39.1	69.9	18	0.005	1	NAD-dependent epimerase [DF]	97	1e-11	24
EC 3.1.1.31	not found					6-phosphogluconolactonase	6-phosphogluconolactonase	no Archaea	no Archaea	NP_251872	882680	6-phosphogluconolactonase [Pseudomonas aeruginosa PAO1]	238	717	-	-	-	-	-	-	-	-	-	-	-	-	-	-
EC 2.7.1.11	Desfe_0717 Desfe_0968	WP_048815869.1 WP_014767752.1	phosphofructokinase phosphofructokinase	927 927	308 308	6-phosphofructokinase 1 (also 2)	6-phosphofructokinase	Aeropyrum pernix		BAA78921.1	BA000002	ATP-dependent 6-phosphofructokinase [Aeropyrum pernix K1]	310	933	D. fermentans	97	2e-82	44	D. fermentans	240	695	95	7e-86	2	phosphofructokinase [DF] phosphofructokinase [DF]	97 90	6,00E-97 5,00E-28	46 29
EC 2.7.1.146	not found					ADP-dependent phosphofructokinase/glucokinase	ADP-specific phosphofructokinase	Thermococcus litoralis, Archaeoglobus fulgidus, Pyrococcus horikoshii, Pyrococcus furiosus, Methanocaldococcus jannaschii,		WP_020953560.1	16548417	phosphofructokinase [Thermococcus litoralis DSM 5473]	459	1380	-	-	-	-	-	-	-	-	-	-	-	-	-	-
EC 2.2.1.1	not found					transketolase	transketolase	no Archaea	Sulfolobales, …	AAK40638	13813445	Transketolase, N-terminal section (tkt-1) [Sulfolobus solfataricus P2]	281	846	-	-	-	-	-	-	-	-	-	-	-	-	-	-
EC 2.2.1.2	not found					transaldolase	transaldolase	no Archaea		WP_011171252	2762583	Transaldolase [Methanococcus maripaludis S2]	215	648	-	-	-	-	-	-	-	-	-	-	-	-	-	-
EC 4.1.2.9	not found					xylulose-5-phosphate/fructose-6-phosphate phosphoketolase	phosphoketolase	no Archaea		NP_688789	1014608	phosphoketolase [Streptococcus agalactiae 2603V/R]	792	2379	-	-	-	-	-	-	-	-	-	-	-	-	-	-
Carbon Metabolism
EC 1.1.1.47	Desfe_0025 Desfe_1209	0025: WP_014766844.1 1209: WP_014767974.1	0025: short-chain dehydrogenase 1209: short-chain dehydrogenase	0025: 687 1209: 645	0025: 262 1209: 265	glucose 1-dehydrogenase	glucose 1-dehydrogenase [NAD(P)+]	Haloferax mediterranei, Sulfolobus solfataricus, Sulfolobus tokodaii	yrococcus furiosus, Hyperthermus butylicus, …	AAV47505	3128717	glucose dehydrogenase [Haloarcula marismortui ATCC 43049]	260	783	D. fermentans	97	1e-48	41	D. fermentans	116	329	87	2e-45	2	short-chain dehydrogenase [DF]	98	9e+62	43
EC 1.1.1.359	Desfe_1240	WP_014768004.1	alcohol dehydrogenase	363	334	aldose 1-dehydrogenase [NAD(P)+]	aldose 1-dehydrogenase [NAD(P)+]	Sulfolobus solfataricus	Sulfulobus, Picrophilus torridus, Ferroplasma acidarmanus, Metallosphaera sedula	WP_009992653.1	1453025	Glucose 1-dehydrogenase (dhg-1) [Sulfolobus solfataricus P2]	366	1101	D. fermentans	34	4e-10	34	D. fermentans	29	214	19	8.2	2	alcohol dehydrogenase [DF]	39	3e-11	32
EC 3.1.1.17	not found					gluconolactonase	gluconolactonase	no Archaea	no Archaea	WP_004041072.1		gluconolactonase [Haloferax volcanii]	289	870	-	-	-	-	D. fermentans	28.6	28.6	17	8.6	1	-	-	-	-
EC 4.2.1.140	not found					gluconate/galactonate dehydratase	gluconate/galactonate dehydratase	Sulfolobus solfataricus, Picrophilus torridus		Q97U27 UniProt		D-gluconate/D-galactonate dehydratase OS=Sulfolobus solfataricus	395	1188	-	-	-	-	-	-	-	-	-	-	-	-	-	-
EC 4.1.2.55	Desfe_1213	WP_014767978.1	dihydrodipicolinate synthase family protein	900	299	2-dehydro-3-deoxy-phosphogluconate/2-dehydro-3-deoxy-6-phosphogalactonate aldolase	2-dehydro-3-deoxy-phosphogluconate/2-dehydro-3-deoxy-6-phosphogalactonate aldolase	Sulfolobus acidocaldarius, Sulfolobus solfataricus	Sulfolobus spp, Halobacterium salinarum, Thermoplasma acidophilum, Picrophilus torridus, Ferroplasma acidarmanus	WP_012021241.1	5104707	2-keto-3-deoxy gluconate aldolase [Metallosphaera sedula]	289	870	-	-	-	-	D. fermentans	40.5	109	55	4w-07	2	-	-	-	-
EC 4.1.2.51	Desfe_1213	WP_014767978.2	dihydrodipicolinate synthase family protein	900	299	2-dehydro-3-deoxy-D-gluconate aldolase	2-dehydro-3-deoxy-D-gluconate aldolase	Picrophilus torridus	Picrophilus torridus, Thermoplasma acidophilum	WP_010917486.1	1441368	dihydrodipicolinate synthase family protein [Thermoplasma volcanium]	289	870	D. fermentans	82	3e-22	28	D. fermentans	72.1	134	75	1e-20	3	dihydrodipicolinate synthase family protein [DF]	82	8e-24	28
EC 1.1.1.388	Desfe_0989	WP_014767768.1	NAD-dependent epimerase	966	321	NAD+ dependent glucose-6-phosphate dehydrogenase	glucose-6-phosphate dehydrogenase (NAD+)	Haloferax volcanii	Halobacteriales, Natrialbales	WP_004044412.1	8925817	NAD-dependent epimerase [Haloferax volcanii]	262	789	D. fermentans	97	3e-11	24	D. fermentans	39.1	69.9	18	0.005	1	-	-	-	-
EC 3.1.1.31	not found					6-phosphogluconolactonase	6-phosphogluconolactonase	no Archaea	no Archaea	NP_251872	882680	6-phosphogluconolactonase [Pseudomonas aeruginosa PAO1]	238	717	-	-	-	-	-	-	-	-	-	-	-	-	-	-
EC 4.2.1.12	not found					phosphogluconate dehydratase	phosphogluconate dehydratase	no Archaea	only Bacteria	NP_251884	882909	phosphogluconate dehydratase [Pseudomonas aeruginosa PAO1]	608	1827	-	-	-	-	-	-	-	-	-	-	-	-	-	-
EC 4.1.2.14	not found					2-dehydro-3-deoxyphosphogluconate aldolase / (4S)-4-hydroxy-2-oxoglutarate aldolase	2-dehydro-3-deoxy-phosphogluconate aldolase	Sulfolobus solfataricus, Thermoproteus tenax	Halobacteriales, Haloferacales, Natrialbales	AAV47830	AAV47830.1 (UniProt	2-dehydro-3-deoxyphosphogluconate aldolase/4-hydroxy-2-oxoglutarate aldolase [Haloarcula marismortui ATCC 43049]	397	1194	-	-	-	-	-	-	-	-	-	-	-	-	-	-
EC 4.1.2.55	Desfe_0262	WP_014767076.1	glyceraldehyde-3-phosphate dehydrogenase	1074	357	2-dehydro-3-deoxy-phosphogluconate/2-dehydro-3-deoxy-6-phosphogalactonate aldolase	2-dehydro-3-deoxy-phosphogluconate/2-dehydro-3-deoxy-6-phosphogalactonate aldolase	Sulfolobus acidocaldarius, Sulfolobus solfataricus	Halobacteriales, Thermoplasmataceae, Sulfolobales, …	AAK43294	AAK43294.1 (UniProt)	2-keto-3-deoxy gluconate aldolase (eda) [Sulfolobus solfataricus P2]	308	927	-	-	-	-	D. fermentans	29	29	5	6.8	1	-	-	-	-
EC 1.1.1.44	not found					6-phosphogluconate dehydrogenase	phosphogluconate dehydrogenase (NADP+-dependent, decarboxylating)	no Archaea	Nitrososphaeraceae, Halobacteriales, Methanosaetaceae	AET64740	AET64740.1 (UniProt)	Putative 6-phosphogluconate dehydrogenase [Methanosaeta harundinacea 6Ac]	316	951	-	-	-	-	-	-	-	-	-	-	-	-	-	-
EC 1.1.1.343	Desfe_1189	WP_014767955.1	D-glycerate dehydrogenase	1011	336	6-phosphogluconate dehydrogenase	phosphogluconate dehydrogenase (NAD+-dependent, decarboxylating)	Haloferax volcanii	Nitrososphaeraceae, Halobacteriales, Methanosaetaceae	AFU57575	AFU57575.1 (UniProt)	6-phosphogluconate dehydrogenase, decarboxylating [Candidatus Nitrososphaera gargensis Ga9.2]	311	936	D. fermentans	24	1.2	28	D. fermentans	31.8	91.2	23	1	1	D-glycerate dehydrogenase [DF]	24	0.89	28
EC 2.7.1.19	not found					phosphoribulokinase	phosphoribulokinase	no Archaea	Methanosaetaceae, Archaeoglobales	WP_012940929	8740237	phosphoribulokinase/uridine kinase [Archaeoglobus profundus	318	957	-	-	-	-	-	-	-	-	-	-	dipeptide/oligopeptide/ nickel ABC transporter ATP-binding protein [DF]	6	3.5	52
EC 5.1.3.1	not found					ribulose-phosphate 3-epimerase	ribulose-phosphate 3-epimerase	no Archaea	Methanococcales, Halobacteriales, Thermoplasmata, Thermococci	ADD08292	8827427	ribulose-phosphate 3-epimerase [Aciduliprofundum boonei T469]	215	648	-	-	-	-	-	-	-	-	-	-	-	-	-	-
EC 2.2.1.1	not found					transketolase	transketolase	no Archaea	Sulfolobales, …	AAK40638	13813445	Transketolase, N-terminal section (tkt-1) [Sulfolobus solfataricus P2]	281	846	-	-	-	-	-	-	-	-	-	-	-	-	-	-
EC 2.2.1.2	not found					transaldolase	transaldolase	no Archaea		WP_011171252	2762583	Transaldolase [Methanococcus maripaludis S2]	215	648	-	-	-	-	-	-	-	-	-	-	-	-	-	-
EC 2.2.1.3	not found					dihydroxyacetone synthase	formaldehyde transketolase	no Archaea	no Archaea	O93884 (UniProt) / AAC83349	AF086822.1	dihydroxyacetone synthase [Candida boidinii]	706	2121	-	-	-	-	-	-	-	-	-	-	-	-	-	-
EC 3.1.3.11	Desfe_1349	WP_014768106.1	fructose 1,6-bisphosphatase	1116	382	fructose-1,6-bisphosphatase II	fructose-bisphosphatase	Sulfolobus tokodaii, Archaeoglobus fulgidus	no Archaea	WP_052846263	1458230	fructose 1,6-bisphosphatase [Sulfolobus tokodaii]	384	1155	D. fermentans	96	3e-178	70	671	1186	96	0.0	1		fructose 1,6-bisphosphatase [DF]	96	0.0	70
EC 3.1.3.37	not found					sedoheptulose-1,7-bisphosphatase / sedoheptulose-bisphosphatase	sedoheptulose-bisphosphatase	no Archaea	no Archaea	XP_807376	3537589	sedoheptulose-1,7-bisphosphatase [Trypanosoma cruzi strain CL Brener]	320	963
EC 4.1.2.13	not found	achtung kommt oft vor				fructose-bisphosphate aldolase, class I/II	fructose-bisphosphate aldolase	Haloferax mediterranei, Haloferax volcanii, Sulfolobus tokodaii, etc		WP_004043441	8924997	fructose-bisphosphate aldolase [Haloferax]	330	990
EC 2.7.1.29	not found					dihydroxyacetone kinase / glycerone kinase	glycerone kinase	no Archaea	no Archaea	ACZ43374.1	CP001826	Glycerone kinase [Thermobaculum terrenum ATCC BAA-798]	335	1008
EC 2.7.1.11	Desfe_0717 Desfe_0968	WP_048815869.1 WP_014767752.1	phosphofructokinase phosphofructokinase	927 927	308 308	6-phosphofructokinase 1 (also 2)	6-phosphofructokinase	Aeropyrum pernix		BAA78921.1	BA000002	ATP-dependent 6-phosphofructokinase [Aeropyrum pernix K1]	310	933	D. fermentans	97	2e-82	44	D. fermentans	240	695	95	7e-86	2	phosphofructokinase [DF] phosphofructokinase [DF]	97 90	6,00E-97 5,00E-28	46 29
EC 2.7.1.146	not found					ADP-dependent phosphofructokinase/glucokinase	ADP-specific phosphofructokinase	Thermococcus litoralis, Archaeoglobus fulgidus, Pyrococcus horikoshii, Pyrococcus furiosus, Methanocaldococcus jannaschii,		WP_020953560.1	16548417	phosphofructokinase [Thermococcus litoralis DSM 5473]	459	1380	-	-	-	-	-	-	-	-	-	-	-	-	-	-
EC 2.7.1.147	not found					ADP-dependent phosphofructokinase/glucokinase	ADP-specific phosphofructokinase	Thermococcus litoralis, Archaeoglobus fulgidus, Pyrococcus horikoshii, Pyrococcus furiosus, Methanocaldococcus jannaschii,		WP_020953560.1	16548417	phosphofructokinase [Thermococcus litoralis DSM 5473]	459	1380	-	-	-	-	-	-	-	-	-	-	-	-	-	-
EC 3.1.3.18	Desfe_1132	WP_048815912.1	phosphoglycolate phosphatase	762	253	phosphoglycolate phosphatase	phosphoglycolate phosphatase	Thermoplasma acidophilum,	no Archaea	WP_010900602.1	1455819	phosphoglycolate phosphatase [Thermoplasma acidophilum]	224	675	D. fermentans	96	2e-20	28	D. fermentans	71.2	176	96	4e-15	2	phosphoglycolate phosphatase [DF]	96	7e-22	28
EC 3.1.3.48	not found					protein-tyrosine-phosphatase	protein-tyrosine-phosphatase	no Archaea	no Archaea	WP_011173248.1		phosphotyrosine protein phosphatase [Thermus thermophilus]	161
EC 1.1.3.15	not found					(S)-2-hydroxy-acid oxidase	(S)-2-hydroxy-acid oxidase	no Archaea	no Archaea	NP_267408.1	1114901	L-lactate oxidase [Lactococcus lactis subsp. lactis Il1403]	383	1152	D. fermentans	19	0.023	30	D. fermentans	43.1	74.8	26	0.0005	1	type 2 isopentenyl-diphosphate Delta-isomerase [DF]	19	0.019	30
EC 1.11.1.6	not found					catalase	catalase	Haloarcula marismortui,	Methanosarcina, Methanomicrobiales, Halobacteriales	WP_011305841.1	3626836	catalase [Methanosarcina barkeri str. Fusaro]	505	1518
EC 2.6.1.2	Desfe_0370 Desfe_0590	WP_014767181 WP_014767392	aminotransferase aspartate aminotransferase	1215 1197	404 398	alanine transaminase	alanine transaminase	no Archaea	no Archaea	WP_012096788.1	NC_009675	aminotransferase class I/II [Anaeromyxobacter sp. Fw109-5]	457	1374	D. fermentans	53	1e-08	27	D. fermentans	41.8	107	34	0.0002	2	aminotransferase [DF] aspartate aminotransferase [DF]	36 92	3,00E-09 4,00E-15	28 24
EC 2.6.1.4	Desfe_0739 Desfe_1253	WP_014767537 WP_014768016	aspartate aminotransferase class V aminotransferase	1146 1173	381 390	glycine transaminase	glycine transaminase	no Archaea	no Archaea	WP_012962754	502727770	class V aminotransferase [Hydrogenobacter thermophilus]	373	1122	D. fermentans	99	1e-38	33	D. fermentans	67	511	76	2e-28	3	class V aminotransferase [DF] aspartate aminotransferase [DF]	99 91	1,00E-46 1,00E-43	32 33
EC 2.6.1.44	Desfe_0841 Desfe_0590	WP_014767632.1 WP_014767392	alanine-glyoxylate aminotransferase aspartate aminotransferase	1230 1197	409 398	alanine-glyoxylate aminotransferase	alanine-glyoxylate transaminase	no Archaea	no Archaea	WP_012964464	502729480	aspartate aminotransferase [Hydrogenobacter thermophilus]	402	1209	D. fermentans	92	5e-32	26	D. fermentans	44.6	226	44	2e-11	3	aspartate aminotransferase [DF] alanine--glyoxylate aminotransferase [DF]	91 83	7,00E-34 2,00E-15	26 25
EC 2.7.2.1	not found					acetate kinase	acetate kinase	Methanosarcina mazei, Methanosarcina thermophila	Methanosarcina	AKB16585.1	CP009502	Acetate kinase [Methanosarcina thermophila CHTI-55]	408	1127
EC 6.2.1.1	not found					acetyl-CoA synthetase	acetate-CoA ligase	Pyrococcus furiosus, Archaeoglobus fulgidus,	Desulfurococcales, etc	BAA80340.2	116062741	acetyl-coenzyme A synthetase [Aeropyrum pernix K1]	656	1971
EC 6.2.1.13	Desfe_0977 Desfe_1051	WP_014767761.1 WP_014767820.1	acetyl-CoA synthetase CoA-binding protein	1368 1386	461 461	acetyl-CoA synthetase (ADP-forming)	Acetate-CoA ligase (ADP-forming)	Pyrococcus furiosus, Archaeoglobus fulgidus,		WP_011012687	1469416	acetyl-CoA synthetase [Pyrococcus furiosus]	462	1389	D. fermentans	96	3e-139	54	D. fermentans	186	1689	95	6e-146	5	acetyl-CoA synthetase [DF] CoA-binding protein [DF]	98 99	4,00E-166 4,00E-104	56 43
EC 2.3.1.8	not found					phosphate acetyltransferase, putative phosphotransacetylase	phosphate acetyltransferase	Methanosarcina thermophila	Methanosarcina	WP_011023515.1	1475500	phosphotransacetylase [Methanosarcina acetivorans]	333	1002
EC 4.1.3.24	not found					malyl-CoA lyase	malyl-CoA lyase	no Archaea	no Archaea	S5N020 (uniProt)	AGR55786	Chloroflexus aurantiacus malyl-CoA/beta-methylmalyl-CoA/citramalyl-CoA lyase	348	1047
EC 4.1.3.25	not found					(S)-citramalyl-CoA lyase	(S)-citramalyl-CoA lyase	no Archaea	no Archaea	S5N020 (uniProt)	AGR55787	Chloroflexus aurantiacus malyl-CoA/beta-methylmalyl-CoA/citramalyl-CoA lyase	348	1047
EC 6.4.1.2	Desfe_0880	WP_014767669.1	carbamoyl-phosphate synthase subunit L	1509	502	acetyl-CoA carboxylase	acetyl-CoA carboxylase	no Archaea	Metallosphera	WP_013907587	503673511	carbamoyl-phosphate synthase subunit L	485		D. fermentans	94	2e-61	32							carbamoyl-phosphate synthase subunit L [DF]	94	4e-73	33
EC 6.3.4.14	Desfe_0880 Desfe_0782 Desfe_1050	WP_014767669.1 WP_014767577.1 WP_014767819.1	carbamoyl-phosphate synthase subunit L acetyl-CoA synthetase acetyl-CoA synthetase	1509 699 699	502 232 232	biotin carboxylase	biotin carboxylase	Nitrosopumilus maritimus, Sulfolobus metallicus, Sulfolobus tokodaii	Metallosphera	WP_011921292.1	25465345	biotin carboxylase [Metallosphaera sedula]	510	1533	D. fermentans	88	2e-60	33	D. fermentans	69.3	436	65	3e-24	4	carbamoyl-phosphate synthase subunit L [DF] acetyl-CoA synthetase [DF] acetyl-CoA synthetase [DF]	91 6 4	6,00E-65 0,61 3,5	32 47 58
EC 6.4.1.3	not found						propionyl-CoA carboxylase	no Archaea	Metallosphera	Q877I4 (UniProt)		Biotin carboxyl carrier protein of acetyl-CoA carboxylase OS=Acidianus brierleyi	167
EC 1.2.1.18	not found					malonate-semialdehyde dehydrogenase (acetylating)	malonate-semialdehyde dehydrogenase (acetylating)	no Archaea	Sulfolobales, Thermoproteales	not for this Enzyme, only for orthologue EC 1.2.1.18)
EC 1.2.1.27	Desfe_0067	WP_014766885.1	aldehyde dehydrogenase [Desulfurococcus fermentans]	1521	506	methylmalonate-semialdehyde dehydrogenase	methylmalonate-semialdehyde dehydrogenase (CoA-acylating)	Sulfolobus solfataricus	Sulfolobus solfataricus	WP_010923256.1	1454244	methylmalonate-semialdehyde dehydrogenase [Sulfolobus solfataricus]	492	1479	D. fermentans	96	2e-53	28	D. fermentans	66.6	280	60	2e-32	4	aldehyde dehydrogenase [DF]	96	2e-60	29
EC 1.2.1.75	not found					malonyl-CoA reductase	malonyl-CoA reductase (malonate semialdehyde-forming)	Sulfolobales, Metallosphera	no Archaea	Q96YK1 (UniProt)	BAB67276.2	Sulfolobus tokodaii str. 7 malonyl-CoA/succinyl-CoA reductase	359	1080
EC 1.2.1.76	not found					succinyl-CoA reductase (NADPH)	succinate-semialdehyde dehydrogenase (acylating)	Sulfolobales, Metallosphera	Pyrobaculum neutrophilum, Metallosphaera sedula	WP_009992122.1	1453680	aspartate-semialdehyde dehydrogenase [Sulfolobus solfataricus]	356	1071											aldehyde dehydrogenase [DF]	96	4e-68	31
EC 1.1.1.298	not found					3-hydroxypropionate dehydrogenase (NADP+)	3-hydroxypropionate dehydrogenase (NADP+)	Metallosphaera sedula	Sulfolobales, Metallosphaera	WP_009991183.1	1454919	3-hydroxyacyl-CoA dehydrogenase [Sulfolobus solfataricus]	324	975
EC 3.1.2.4	not found					3-hydroxyisobutyryl-CoA hydrolase	3-hydroxyisobutyryl-CoA hydrolase	no Archaea	no Archaea	WP_000139775		3-hydroxyisobutyryl-CoA hydrolase [Bacillus cereus]	351
EC 1.3.1.84	Desfe_1240 Desfe_0019	WP_014768004.1 WP_048815804.1	alcohol dehydrogenase alcohol dehydrogenase	334 333	1005 1002	acrylyl-CoA reductase (NADPH)	acrylyl-CoA reductase (NADPH)	Sulfolobales, Metallosphera	no Archaea	Q975C8 (UniProt)	BAB65473	ulfolobus tokodaii str. 7 acrylyl-CoA reductase	334	1005	D. fermentans	99	8e-27	29	D. fermentans	84.9	336	41	1e-16	2	alcohol dehydrogenase [DF]	99	4e-34	30
EC 4.2.1.116	not found					3-hydroxypropionyl-CoA dehydratase	3-hydroxypropionyl-CoA dehydratase	Metallosphaera sedula	no Archaea	A4YI89 (UniProt)		3-hydroxypropionyl-coenzyme A dehydratase OS=Metallosphaera sedula	259	780
EC 6.2.1.36	not found					3-hydroxypropionyl-coenzyme A synthetas	3-hydroxypropionyl-CoA synthase	Metallosphaera sedula	Sulfolobales, Metallosphera	WP_009991677.1	1453219	3-hydroxypropionyl-CoA synthetase [Sulfolobus solfataricus]	652	1959
EC 5.3.3.8	not found					dodecenoyl-CoA isomerase	dodecenoyl-CoA isomerase	no Archaea	no Archaea
EC 4.2.1.17	not found					enoyl-CoA hydratase	enoyl-CoA hydratase	Metallosphaera sedula	no Archaea
EC 1.1.1.35	not found					3-hydroxyacyl-CoA dehydrogenase	3-hydroxyacyl-CoA dehydrogenase	Metallosphaera sedula	no Archaea	WP_048059965.1	5105516	3-hydroxyacyl-CoA dehydrogenase [Metallosphaera sedula]	641	1926
EC 1.1.1.211	not found					long-chain-3-hydroxyacyl-CoA dehydrogenase	long-chain-3-hydroxyacyl-CoA dehydrogenase	no Archaea	no Archaea	NP_744197	1042865	3-hydroxyacyl-CoA dehydrogenase [Pseudomonas putida KT2440]	412	1239
EC 1.3.8.7	not found					acyl-CoA dehydrogenase	medium-chain acyl-CoA dehydrogenase	no Archaea	Desulfurococcales, Metallosphera, Thermoproteales, etc	BAA79340.2	116062346	acyl-CoA dehydrogenase [Aeropyrum pernix K1]	543	1632
EC 4.1.3.24	not found					malyl-CoA lyase	malyl-CoA lyase	no Archaea	no Archaea	S5N020 (uniProt)	AGR55786	Chloroflexus aurantiacus malyl-CoA/beta-methylmalyl-CoA/citramalyl-CoA lyase	348	1047
EC 6.4.1.3	not found						propionyl-CoA carboxylase	no Archaea	Metallosphera	Q877I4 (UniProt)		Biotin carboxyl carrier protein of acetyl-CoA carboxylase OS=Acidianus brierleyi	167
EC 2.6.1.44	Desfe_0739 Desfe_1253	WP_014767537 WP_014768016	aspartate aminotransferase class V aminotransferase	1146 1173	381 390	alanine-glyoxylate transaminase	alanine-glyoxylate transaminase	Medicago truncatula - - 675140 Thermococcus litoralis,	Halobacteriales, Haloferacaceae, Natrialbaceae	WP_013035552.1	8926684	alanine--glyoxylate aminotransferase [Haloferax volcanii]	395	1188	D. fermentans	92	3e-46	30	D. fermentans	66	339	65	1e-27	4	class V aminotransferase [DF] aspartate aminotransferase [DF]	86 92	9,00E-51 6,00E-47	30 32
EC 2.6.1.45	Desfe_0739 Desfe_1253	WP_014767537 WP_014768016	aspartate aminotransferase class V aminotransferase	1146 1173	381 390	serine-glyoxylate transaminase	serine-glyoxylate transaminase	no Archaea	Halobacteriales, Haloferacaceae, Natrialbaceae	WP_049938957.1	3128190	alanine--glyoxylate aminotransferase [Haloarcula marismortui]	393	1182	D. fermentans	99	3e-46	29	D. fermentans	63.4	772	87	1e-26	5	class V aminotransferase [DF] aspartate aminotransferase [DF]	94 87	2,00E-48 2,00E-49	31 30
EC 2.6.1.51	Desfe_0739 Desfe_1253	WP_014767537 WP_014768016	aspartate aminotransferase class V aminotransferase	1146 1173	381 390	serine-pyruvate transaminase	serine-pyruvate transaminase	Sulfolobus solfataricus	Halobacteriales, Haloferacaceae, Natrialbaceae	ABO09029	CP000561	Serine--glyoxylate transaminase [Pyrobaculum calidifontis JCM 11548]	385	1158	D. fermentans	87	7e-38	30							class V aminotransferase [DF] aspartate aminotransferase [DF]	96 87	4,00E-43 4,00E-44	33 32
EC 1.1.1.29	Desfe_1189	WP_014767955.1	D-glycerate dehydrogenase	1011	336	glycerate dehydrogenase, n hydroxypyruvate reductase 1 + 2	glycerate dehydrogenase	no Archaea	Methanococcaceae, Thermoplasmataceae,	WP_010901268.1	1456399	glycerate dehydrogenase [Thermoplasma acidophilum]	303	912					D. fermentans	41.4	165	22	0.001	1	D-glycerate dehydrogenase [DF] glutamate dehydrogenase [DF]	88 11	2E-29 3,9	31 36
EC 4.1.3.1	not found					isocitrate lyase	isocitrate lyase	Sulfolobus solfataricus	Halobacteriales, Natrialbales, Sulfolobales	WP_010923328.1	1454350	isocitrate lyase [Sulfolobus solfataricus] NCBI Reference Sequence: WP_010923328.1	437	1314					D. fermentans	29.9	29.9	9	5.3	1
EC 4.3.1.17	not found					L-serine dehydratase, L-serine ammonia-lyase	L-serine ammonia-lyase	no Archaea	Methanococcaceae, Aciduliprofundum	WP_013180165.1	9276000	serine dehydratase [Methanococcus voltae]	435	1308
EC 4.3.1.19	Desfe_1398 Desfe_0716	WP_014768151.1 WP_048815868.1	L-threonine synthase L-threonine synthase	1065 1269	354 422	threonine dehydratase, threonine ammonia-lyase	threonine ammonia-lyase	no Archaea	Crenarchaeota	BAA80497	116062805	threonine dehydratase [Aeropyrum pernix K1]	411	1236	D. fermentans	32	2e-12	35	D. fermentans	51.9	461	97	1e-08	2	L-threonine synthase [DF] mannose-6-phosphate isomerase [DF]	66 13	5,00E-21 0,31	33 27
EC 3.1.2.30	not found					(3S)-malyl-CoA thioesterase	(3S)-malyl-CoA thioesterase	no Archaea	Halobacteria	WP_004041864.1	8925725	malate synthase [Haloferax volcanii]	433	1302	D. fermentans	32	2.1	33	D. fermentans	32.9	32.9	5	0.68	1	peptide transporter [DF]	24	4.7	26
EC 2.3.3.9	not found					malate synthase	malate synthase	Haloferax volcanii, Sulfolobus solfataricus	Sulfolobales, Metallosphaera, Thermoproteaceae	WP_010923329.1	1454351	malate synthase [Sulfolobus solfataricus]	826	2481
EC 4.1.1.31	not found					phosphoenolpyruvate carboxylase	phosphoenolpyruvate carboxylase	Sulfolobus solfataricus	Sulfolobales, Desulfurococcales, etc	WP_011998376.1	5562970	phosphoenolpyruvate carboxylase [Ignicoccus hospitalis]	488	1467
EC 4.1.1.49	not found					phosphoenolpyruvate carboxykinase (ATP)	phosphoenolpyruvate carboxykinase (ATP)	no Archaea	Desulfurococcales, Thermoproteales, etc	BAA78942.2	116062171	phosphoenolpyruvate carboxykinase [ATP] [Aeropyrum pernix K1]	489	1470
EC 1.1.1.38	not found					malate dehydrogenase (oxaloacetate-decarboxylating)	malate dehydrogenase (oxaloacetate-decarboxylating)	no Archaea	Desulfurococcales, Methanosarcinales, Methanobacteria, Archaeoglobales, Thermoplasmatales, Thermococcales, etc	BAA79347.1	5104031	malate dehydrogenase [Aeropyrum pernix K1]	446	1341	D. fermentans	5	2.8	50	D. fermentans	33.6	157	27	0.43	1
EC 1.1.1.39	not found					malate dehydrogenase (decarboxylating)	malate dehydrogenase (decarboxylating)	no Archaea	no Archaea	YP_806019.1	4419451	malate dehydrogenase [Lactobacillus paracasei ATCC 334]	555	1668					D. fermentans	31.3	92	17	2.7	1
EC 1.1.1.40	not found					malate dehydrogenase (oxaloacetate-decarboxylating)(NADP+)	malate dehydrogenase (oxaloacetate-decarboxylating) (NADP+)	Sulfolobus solfataricus,	Halobacteriales, Haloferacaceae, Natrialbaceae,	WP_048060215.1	5105170	malate dehydrogenase [Metallosphaera sedula]	420	1263					D. fermentans	31.3	150	42	1.7	2
EC 4.1.3.34	not found					citryl-CoA lyase	citryl-CoA lyase	no Archaea	no Archaea	WP_012459727.1	501435075	citryl-CoA lyase [Sulfurihydrogenibium sp. YO3AOP1]	255	786
EC 2.3.3.1	not found					citrate synthase	citrate (Si)-synthase	no Archaea	Desulfurococcales, Methanosarcinales, Methanobacteria, Archaeoglobales, Thermoplasmatales, Thermococcales, etc	BAA80714.1	5105401	citrate synthase [Aeropyrum pernix K1]	394	1185
EC 2.3.3.8	Desfe_1155	WP_014767922.1	succinyl-CoA synthetase subunit alpha	876	291	ATP-citrate lyase alpha-subunit + beta-subunit	ATP citrate synthase	no Archaea	Methanosaeta harundinacea	WP_014587072.1	12510695	ATP-citrate lyase subunit A [Methanosaeta harundinacea]	614	1845	D. fermentans	47	2e-19	27	D. fermentans	64.3	124	21	5e-12	2	succinyl-CoA synthetase subunit alpha [DF]	47	9e-21	27
EC 6.2.1.18	Desfe_1156	WP_014767922.2	succinyl-CoA synthetase subunit alpha	876	291	citryl-CoA synthetase large subunit + small subunit	citrate-CoA ligase	no Archaea	no Archaea	WP_012991242.1	502756258	succinyl-CoA synthetase subunit alpha [Thermocrinis albus]	341	1026	D. fermentans	82	1e-45	37	D. fermentans	103	475	77	8e-43	4	succinyl-CoA synthetase subunit alpha [DF]	82	1e-49	37
EC 4.2.1.3	Desfe_2749	WP_014767032.1	acetyltransferase	387	128	aconitate hydratase, aconitate hydratase 2	aconitate hydratase	no Archaea	Desulfurococcales, Methanosarcinales, Methanobacteria, Archaeoglobales, Thermoplasmatales, Thermococcales, etc	BAA80618	116062860	acetyltransferase, aconitate hydratase [Thermosphaera aggregans]	126	381											acetyltransferase [DF]	92	5e-45	59
EC 4.2.1.99	not found					2-methylisocitrate dehydratase	2-methylisocitrate dehydratase	no Archaea	Methanococcoides	WP_048205444.1	24893830	aconitate hydratase B [Methanococcoides methylutens]	843	2532
EC 1.1.1.41	not found					isocitrate dehydrogenase (NAD+)	isocitrate dehydrogenase (NAD+)	Pyrococcus furiosus	Desulfurococcales, Thermoplasmatales, etc	WP_014737451.1	13013093	isocitrate dehydrogenase [Thermogladius cellulolyticus]	341	1026
EC 1.1.1.42	not found					isocitrate dehydrogenase	isocitrate dehydrogenase (NADP+)	Archaeoglobus fulgidus, Haloferax volcanii, Aeropyrum pernix,	Desulfurococcales, Thermoplasmatales, etc	BAA79665	116062479	isocitrate dehydrogenase [NADP] [Aeropyrum pernix K1]	432	1299
EC 2.6.1.1	Desfe_0370 Desfe_0590	WP_014767181 WP_014767392	aminotransferase aspartate aminotransferase	1215 1197	404 398	aspartate aminotransferase, cytoplasmic	aspartate transaminase	Sulfolobus solfataricus	no Archaea	WP_009992318.1	1455145	aspartate aminotransferase [Sulfolobus solfataricus]	402	1209	D. fermentans	92	3e-40	29	D. fermentans	53.8	433	66	9e-20	4	aspartate aminotransferase [DF]	92	9e-43	29
EC 1.3.5.1.						succinate dehydrogenase, succinate dehydrogenase (ubiquinone) flavoprotein subunit, etc	succinate dehydrogenase	Sulfolobales	Desulfurococcales, Thermoplasmatales, etc	BAA79930.1	5104615	succinate dehydrogenase subunit B [Aeropyrum pernix K1]	305	918
EC 1.3.5.4	Desfe_0380 Desfe_0770 Desfe_0500	WP_014767191.1 WP_014767576.1 WP_014767305.1	(2Fe-2S)-binding protein (2Fe-2S)-binding protein 2-oxoglutarate ferredoxin oxidoreductase subunit delta	534 462 261	177 153 86	fumarate reductase flavoprotein subunit	fumarate reductase (quinol)	no Archaea	Haloferacales	NP_206990.1	899155	fumarate reductase iron-sulfur subunit [Helicobacter pylori 26695]	245	738	D. fermentans	22	0.0006	50	D. fermentans	46.4	183	25	3e-05	1	(2Fe-2S)-binding protein [DF] (2Fe-2S)-binding protein [DF] 2-oxoglutarate ferredoxin oxidoreductase subunit delta [DF]	13 11 7	2,00E-04 0,18 0,75	50 44 58
EC 1.3.1.6	not found					NADH-dependent fumarate reductase subunit A/B	fumarate reductase (NADH)	no Archaea	no Archaea	NP_213452.1	1193954	fumarate reductase iron-sulfur subunit [Aquifex aeolicus VF5]	230	693
EC 1.3.4.1	not found					fumarate reductase (CoM/CoB) subunit A	fumarate reductase (CoM/CoB)	no Archaea	Methanococcales, Methanosarcinales	WP_048061157.1	1470935	succinate dehydrogenase [Methanothermobacter thermautotrophicus]	488	1467
EC 4.2.1.2	Desfe_0494	WP_014767299.1	adenylosuccinate lyase	1344	447	fumarate hydratase, class I + II, fumarate hydratase subunit alpha + beta	fumarate hydratase	Sulfolobus solfataricus	Desulfurococcales, Sulfolobales, etc	BAA80819.2	116062927	fumarate hydratase class II [Aeropyrum pernix K1]	444	1335	D. fermentans	65	2e-09	28	D. fermentans	48.7	137	21	1e-05	1	adenylosuccinate lyase [DF]	77	4e-11	28
EC 1.1.1.37	not found					malate dehydrogenase	malate dehydrogenase	no Archaea	Desulfurococcales, Sulfolobales, etc	BAA79645.2	116062469	malate dehydrogenase [Aeropyrum pernix K1]	308	927
EC 1.1.1.82	not found					malate dehydrogenase (NADP+)	malate dehydrogenase (NADP+)	Aeropyrum pernix	no Archaea	Q9YEA1 (Uniprot)	BAA79645.3	Aeropyrum pernix K1 malate dehydrogenase	308	927
EC 1.1.5.4	Desfe_0284	WP_014767098.1	FAD-dependent oxidoreductase	1131	378	malate dehydrogenase (quinone)	malate dehydrogenase (quinone)	no Archaea	Halobacteriales, Natrialbales	WP_015409055.1	14651073	FAD-dependent oxidoreductase [Natronomonas moolapensis]	472	1419	D. fermentans	47	0.15	22	D. fermentans	29.3	29.3	6	8.7	1	FAD-dependent oxidoreductase [DF]	47	0.065	22
EC 6.2.1.9	Desfe_1155 Desfe_1156	WP_014767922.1 WP_048815914.1	succinyl-CoA synthetase subunit alpha succinate-CoA ligase subunit beta	876 1140	291 379	malate-CoA ligase subunit alpha/beta	Malate-CoA ligase	no Archaea	no Archaea	WP_003597633.1	489693457	MULTISPECIES: malate--CoA ligase subunit beta [Methylobacterium]v	390	1173	D. fermentans	99	2e-82	39	D. fermentans	173	570	93	2e-84	3	succinate--CoA ligase subunit beta [DF]	99	5e-90	39
EC 2.8.3.22	Desfe_0278	WP_014767092.1	formyl-CoA transferase	1179	392	succinyl-CoA:(S)-malate CoA-transferase subunit A/B	succinyl-CoA-L-malate CoA-transferase	no Archaea	no Archaea	YP_001633821.1	163845777	L-carnitine dehydratase/bile acid-inducible protein F [Chloroflexus aurantiacus J-10-fl]	405	1218	D. fermentans	97	8e-54	31	D. fermentans	82.6	258	66	1e-38	3	formyl-CoA transferase [DF]	97	8e-58	31
EC 2.6.1.52	not found					phosphoserine aminotransferase	phosphoserine transaminase	no Archaea	Methanosarcinales	WP_011022283.1	1474193	phosphoserine aminotransferase [Methanosarcina acetivorans]	370	1113
EC 2.3.1.30	not found					serine O-acetyltransferase	serine O-acetyltransferase	no Archaea	Halobacteriales, Natrialbales	WP_004041887.1	8924511	serine acetyltransferase [Haloferax volcanii]	287	864
EC 1.14.13.25	not found					methane monooxygenase component A alpha / beta / gamma chain	methane monooxygenase (soluble)	no Archaea	no Archaea
EC 1.14.18.3	not found					methane monooxygenase	methane monooxygenase (particulate)	no Archaea	Thaumarchaeota	ABX13396.1	160340309	hypothetical protein Nmar_1500 [Nitrosopumilus maritimus SCM1]	216	651
EC 1.14.99.39	not found					ammonia monooxygenase	ammonia monooxygenase	no Archaea	Thaumarchaeota	ABX13396.2	160340310	hypothetical protein Nmar_1500 [Nitrosopumilus maritimus SCM1]	216	651
EC 1.1.2.7	not found					methanol dehydrogenase (cytochrome c) subunit 1	methanol dehydrogenase (cytochrome c)	no Archaea	no Archaea	XP_011327306.1	23554602	alcohol oxidase [Fusarium graminearum PH-1]	671	2901
EC 1.1.3.13	not found					alcohol oxidase	alcohol oxidase	no Archaea	no Archaea
EC 1.2.1.46	Desfe_1240 Desfe_0019	WP_014768004.1 WP_048815804.1	alcohol dehydrogenase alcohol dehydrogenase	334 333	1005 1002	glutathione-independent formaldehyde dehydrogenase	formaldehyde dehydrogenase	no Archaea	Methanosarcinales, Haloferacales,	WP_004971697.1	491113239	formaldehyde dehydrogenase [Haloferax gibbonsii]	385	1158	D. fermentans	55	6e-13	42	D. fermentans	51	266	39	1e-08	2	alcohol dehydrogenase [DF] alcohol dehydrogenase [DF]	72 27	9,00E-16 8,00E-10	28 32
EC 1.2.1.43	not found					formate dehydrogenase alpha/beta subunit	formate dehydrogenase (NADP+)	no Archaea	no Archaea	WP_012805379.1	502492021	formate dehydrogenase subunit alpha [Desulfomicrobium baculatum]	886	2661	D. fermentans	23	0.005	34	D. fermentans	38.2	480	24	0.0006	2	NADH dehydrogenase subunit I [DF]	9	0.0006	35
EC 1.2.98.1	not found					methanol:N,N-dimethyl-4-nitrosoaniline oxidoreductase	formaldehyde dismutase	no Archaea	no Archaea	ACV64937.1	257781043	iron-containing alcohol dehydrogenase [Desulfotomaculum acetoxidans DSM 771]	393	1182
EC 4.4.1.22	not found					S-(hydroxymethyl)glutathione synthase	S-(hydroxymethyl)glutathione synthase	no Archaea	no Archaea	ABI91344.1	115285869	glutathione-dependent formaldehyde-activating, GFA [Burkholderia ambifaria AMMD]	191	576
EC 1.1.1.284	Desfe_1240 Desfe_0019	WP_014768004.1 WP_048815804.1	alcohol dehydrogenase alcohol dehydrogenase	334 333	1005 1002	S-(hydroxymethyl)glutathione dehydrogenase	S-(hydroxymethyl)glutathione dehydrogenase	no Archaea	no Archaea	BAE84833	89335238	hypothetical protein [Desulfitobacterium hafniense Y51]	397	1194	D. fermentans	94	7e-18	24	D. fermentans	50	251	37	1e-07	2	alcohol dehydrogenase [DF] alcohol dehydrogenase [DF]	93 33	8,00E-25 6,00E-15	26 30
EC 1.1.1.1	Desfe_1240 Desfe_0019	WP_014768004.1 WP_048815804.1	alcohol dehydrogenase alcohol dehydrogenase	334 333	1005 1002	alcohol dehydrogenase	alcohol dehydrogenase	Aeropyrum pernix, Sulfolobales,	no Archaea	BAE84834	89335239	hypothetical protein [Desulfitobacterium hafniense Y51]	397	1194	D. fermentans	94	7e-18	24	D. fermentans	50	251	37	1e-07	2	alcohol dehydrogenase [DF] alcohol dehydrogenase [DF]	93 34	8,00E-25 6,00E-16	26 31
EC 3.1.2.12	not found					S-formylglutathione hydrolase	S-formylglutathione hydrolase	no Archaea	no Archaea	WP_011557012	499876278	S-formylglutathione hydrolase [Myxococcus xanthus]	283	852
EC 2.8.4.1	not found					methyl-coenzyme M reductase alpha/beta/gamma subunit	coenzyme-B sulfoethylthiotransferase	Methanothermobacter marburgensis, Methanocaldococcus jannaschii	Methanobacteria, Methanomicrobia, Methanococcales	NP_247839.1	1451733	methyl coenzyme M reductase I, subunit gamma (mcrG) [Methanocaldococcus jannaschii DSM 2661]	260	783
EC 1.8.98.1	not found					heterodisulfide reductase subunit A-E	CoB-CoM heterodisulfide reductase	Methanosarcina thermophila, Sulfolobus tokodaii, etc	Sulfolobales, Metallosphera, etc	WP_009989757.1	1454161	heterodisulfide reductase [Sulfolobus solfataricus]	280	843
EC 2.1.1.90	not found					methanol---5-hydroxybenzimidazolylcobamide Co-methyltransferase	methanol-corrinoid protein Co-methyltransferase	Methanosarcinales	Methanosarcinales, etc	WP_011020506.1	1472347	methanol-5-hydroxybenzimidazolylcobamide methyltransferase [Methanosarcina acetivorans]	461	1386
EC 2.1.1.246	not found					[methyl-Co(III) methanol-specific corrinoid protein]:coenzyme M methyltransferase	[methyl-Co(III) methanol-specific corrinoid protein]:coenzyme M methyltransferase	Methanosarcinales	Methanosarcinales, etc	WP_011020823.1	1472671	methylcobamide--CoM methyltransferase [Methanosarcina acetivorans]	341	1026
EC 2.1.1.247	not found					[methyl-Co(III) methylamine-specific corrinoid protein]:coenzyme M methyltransferase	[methyl-Co(III) methylamine-specific corrinoid protein]:coenzyme M methyltransferase	Methanomicrobia	Methanosarcinales, etc	WP_011020204.1	1472038	methylcobamide--CoM methyltransferase [Methanosarcina acetivorans]	339	1020
EC 2.1.1.248	not found					methylamine---corrinoid protein Co-methyltransferase	methylamine-corrinoid protein Co-methyltransferase	Methanomicrobia	Methanosarcinales, etc	WP_011752874.1	4600413	monomethylamine methyltransferase [Thermofilum pendens]	447	1344
EC 2.1.1.249	not found					dimethylamine---corrinoid protein Co-methyltransferase	dimethylamine-corrinoid protein Co-methyltransferase	Methanomicrobia	Methanosarcinales, etc	ADI74293	298288327	dimethylamine [Methanohalobium evestigatum Z-7303]	467	1404
EC 2.1.1.250	not found					trimethylamine---corrinoid protein Co-methyltransferase	trimethylamine-corrinoid protein Co-methyltransferase	Methanomicrobia	Methanosarcinales, etc	WP_048064903.1	1472420	trimethylamine--corrinoid methyltransferase [Methanosarcina acetivorans]	333	1002
EC 1.5.8.1	not found					dimethylamine dehydrogenase	dimethylamine dehydrogenase	no Archaea	no Archaea	WP_013148095	502913119	dimethylamine dehydrogenase [Methylotenera versatilis]	730	2193
EC 1.5.8.2	not found					trimethylamine dehydrogenase	trimethylamine dehydrogenase	no Archaea	no Archaea	WP_013148096	502913120	dimethylamine dehydrogenase [Methylotenera versatilis]	730	2193
EC 2.1.1.86	not found					tetrahydromethanopterin S-methyltransferase subunit A-H	tetrahydromethanopterin S-methyltransferase	Methanomicrobia	Nitrosopumilales, Methanobacteriales, Methanosarcinales	WP_011020327.1	1472161	tetrahydromethanopterin S-methyltransferase subunit H [Methanosarcina acetivorans]	316	951
EC 2.3.1.101	not found					formylmethanofuran--tetrahydromethanopterin N-formyltransferase	formylmethanofuran-tetrahydromethanopterin N-formyltransferase	Archaeoglobus fulgidus, Methanomicrobia	Archaeoglobi, Methanobacteriales, Methanosarcinales,	WP_010879565.1	1485300	formylmethanofuran--tetrahydromethanopterin formyltransferase [Archaeoglobus fulgidus]	301	906
EC 3.5.4.27	not found					methenyltetrahydromethanopterin cyclohydrolase	methenyltetrahydromethanopterin cyclohydrolase	Archaeoglobus fulgidus, Methanohalophilus portucalensis, etc	Halobacteriales, Natrialbales, etc	WP_012943379.1	8742812	methenyltetrahydromethanopterin cyclohydrolase [Haloterrigena turkmenica]	310	933
EC 1.5.1.-	not found					methylene-tetrahydromethanopterin dehydrogenase			no Archaea	ABY30228.1	163662861	Methylene-tetrahydromethanopterin dehydrogenase [Methylobacterium extorquens PA1]	297	894
EC 1.5.98.1	not found					methylenetetrahydromethanopterin dehydrogenase	methylenetetrahydromethanopterin dehydrogenase	Methanopyrus kandleri, Archaeoglobus fulgidus, Methanocaldococcus jannaschii, etc	Halobacteriales, Natrialbales, etc	WP_010878217.1	1483932	methylenetetrahydromethanopterin dehydrogenase [Archaeoglobus fulgidus]	273	822
EC 1.5.98.2	not found					5,10-methenyltetrahydromethanopterin hydrogenase	5,10-methylenetetrahydromethanopterin reductase	Methanopyrus kandleri, Archaeoglobus fulgidus, Methanocaldococcus jannaschii, etc	Methanococcales, Methanobacteriales	WP_010877358.1	1470837	5,10-methylenetetrahydromethanopterin reductase [Methanothermobacter thermautotrophicus]	321	966
EC 2.3.1.-	not found					acetyl-CoA decarbonylase/synthase complex subunit beta			Methanococcales, Methanosarcinales, Methanomicrobiales, etc	WP_013295124.1	9703995	acetyl-CoA synthase subunit beta [Methanothermobacter marburgensis]	460	1383
EC 2.1.1.245	Desfe_0759	WP_014767556.1	hypothetical protein	1671	556	acetyl-CoA decarbonylase/synthase complex subunit gamma/delta	5-methyltetrahydrosarcinapterin:corrinoid/iron-sulfur protein Co-methyltransferase	Methanopyrus kandleri, Archaeoglobus fulgidus, Methanocaldococcus jannaschii, etc		WP_013295126.1	9703997	acetyl-CoA synthase subunit delta [Methanothermobacter marburgensis]	384	1155	D. fermentans	30	0.71	27	D. fermentans	25.4	48	8	1	2	hypothetical protein [DF]	30	0.49	27
EC 2.1.1.258	not found					5-methyltetrahydrofolate corrinoid/iron sulfur protein methyltransferase	5-methyltetrahydrofolate:corrinoid/iron-sulfur protein Co-methyltransferase	no Archaea	no Archaea	WP_020447981.1	16155126	methyltetrahydrofolate--corrinoid/iron-sulfur protein methyltransferase [Candidatus Methanomassiliicoccus intestinalis]	258	777
EC 2.3.1.169	not found					acetyl-CoA synthase	CO-methylating acetyl-CoA synthase	Methanosarcina thermophila, Methanosarcina acetivorans	no Archaea	ACX51497.1	260864391	CO dehydrogenase/acetyl-CoA synthase complex, beta subunit [Ammonifex degensii KC4]	735	2208
EC 3.5.1.49	not found					formamidase	formamidase	no Archaea	Desulfurococcaceae, Sulfolobales, etc	BAN89876.1	547221636	acetamidase/formamidase [Aeropyrum camini SY1 = JCM 12091]	377	1134	D. fermentans	51	1e-12	32	D. fermentans	51	320	48	2e-12	2
EC 6.3.4.3	not found					formate--tetrahydrofolate ligase	formate-tetrahydrofolate ligase	no Archaea	Thermoplasmatales, etc	WP_010901878.1	1456930	formate--tetrahydrofolate ligase [Thermoplasma acidophilum]	536	1611
EC 1.5.1.5	not found					methylenetetrahydrofolate dehydrogenase (NADP+)	methylenetetrahydrofolate dehydrogenase (NADP+)	no Archaea	Thermoproteales, Nitrosopumilales, etc	ABX13013.1	160339926	Methylenetetrahydrofolate dehydrogenase (NADP(+)) [Nitrosopumilus maritimus SCM1]	287	864
EC 3.5.4.9	not found					methenyltetrahydrofolate cyclohydrolase	methenyltetrahydrofolate cyclohydrolase	Methanosarcina barkeri,	Thermoproteales, Nitrosopumilales, etc	ABX13013.2	160339927	Methylenetetrahydrofolate dehydrogenase (NADP(+)) [Nitrosopumilus maritimus SCM1]	287	864
EC 1.5.1.20	not found					methylenetetrahydrofolate reductase (NADPH)	methylenetetrahydrofolate reductase [NAD(P)H]	no Archaea	Halobacteria, Haloferacales, etc	WP_011222746.1	3127374	methylenetetrahydrofolate reductase [Haloarcula marismortui]	286	861
Fructose & Mannose
EC 5.3.1.5	not found					Xylose isomerase	Xylose isomerase	no Archaea	Desulfurococcales, Halobacteriales, Thermoproteales	WP_012185764.1	5708597	xylose isomerase [Caldivirga maquilingensis]	371	1116
EC 5.3.1.7	no data					Mannose isomerase	Mannose isomerase	no Archaea	no Archaea
EC 2.7.1.69	not found					PTS system, D-glucosaminate-specific IIA component (also IIB-IID)	protein-Npi-phosphohistidine-sugar phosphotransferase	Haloferax volcanii	only Bacteria	AKG71692		PTS fructose transporter subunit IID [Serratia fonticola]	285	858	-	-	-	-	-	-	-	-	-	-	-	-	-	-
EC 2.7.1.1	not found					hexokinase	hexokinase	Desulfurococcales, Sulfolobales,	no Archaea	Q96Y14 (UniProt)	BAB67463.1.	Sulfolobus tokodaii str. 7 ATP-dependent hexokinase	299	900
EC 2.7.1.7	not found					mannokinase	mannokinase	no Archaea	no Archaea	Q7WT42 (UniProt)	BAC78847	Inorganic polyphosphate/ATP-glucomannokinase (Fragment) OS=Arthrobacter sp.	267	804
EC 2.7.1.4	Desfe_0717 Desfe_0968 Desfe_0922	WP_048815869.1 WP_014767752.1 WP_014767710.1	phosphofructokinase phosphofructokinase hypothetical protein	927 927 2451	308 308 816	fructokinase	fructokinase	no Archaea	Desulfurococcales, Thermoproteales, etc	WP_012186411.1	5710347	ribokinase-like domain-containing protein [Caldivirga maquilingensis]	320	963	D. fermentans	98	8e-26	27	D. fermentans	40.9	170	54	0.002	1	phosphofructokinase [DF] phosphofructokinase [DF]	98 82	1,00E-27 1,00E-14	27 29
EC 2.7.7.22	not found					mannose-1-phosphate guanylyltransferase (GDP)	mannose-1-phosphate guanylyltransferase (GDP)	Pyrococcus horikoshii	no Archaea	WP_010885015.1	1443250	mannose-1-phosphate guanyltransferase [Pyrococcus horikoshii]	464	1395
EC 2.7.1.3	Desfe_0717 Desfe_0968	WP_048815869.1 WP_014767752.1	phosphofructokinase phosphofructokinase	927 927	308 308	ketohexokinase	ketohexokinase	Haloarcula vallismortis,	no Archaea	WP_011813720.1|	500137715	ketohexokinase [Halorhodospira halophila]	292	679	D. fermentans	78	0.64	20	D. fermentans	41.8	136	36	0.0004	2	phosphofructokinase [DF]	84	0.0006	21
EC 2.7.1.56	Desfe_0717 Desfe_1388	WP_048815869.1 WP_048815947.1	phosphofructokinase glycerol-1-phosphate dehydrogenase	927 1062	308 353	1-phosphofructokinase	1-phosphofructokinase	Haloferax volcanii, Haloarcula vallismortis,	Halobacteriales, Haloferacaceae, Natrialbaceae	WP_004043435.1	8926637	1-phosphofructokinase [Haloferax volcanii]	305	918	-	-	-	-	D. fermentans	33.5	93.4	33	0.3	1	glycerol-1-phosphate dehydrogenase [DF]	31	7.3	28
EC 2.7.1.90	not found					pyrophosphate--fructose-6-phosphate 1-phosphotransferase	diphosphate-fructose-6-phosphate 1-phosphotransferase	Thermoproteus tenax,	no Archaea	WP_013817506.1	503583430	pyrophosphate--fructose-6-phosphate 1-phosphotransferase [Methylomonas methanica]	409	1230	D. fermentans	10	7.3	38	-	-	-	-	-	-
EC 2.7.1.28	no data
Galactose
EC 5.1.3.3	not found					aldose 1-epimerase	Aldose 1-epimerase	no Archaea	Thermoplasmata, Sulfolobales, Metallosphaera, Thermoproteales	WP_009990266.1	1452776	aldose 1-epimerase [Sulfolobus solfataricus]	262	789
EC 3.2.1.108	Desfe_0624	WP_014767426.1	beta-glucosidase	1263	420	lactase-phlorizin hydrolase	lactase	no Archaea	no Archaea	XP_006006254.1	102361997	actase-phlorizin hydrolase [Latimeria chalumnae]	1912	62596	D. fermentans	78	8e-33	26							beta-glucosidase [DF]	73	5e-36	27
EC 2.4.1.22	not found					beta-1,4-galactosyltransferase 1 + 2, alpha-lactalbumin,	lactose synthase	no Archaea	no Archaea	XP_005999968.1	102350195	beta-1,4-galactosyltransferase 2 [Latimeria chalumnae]	376	271081
EC 3.1.3.9	not found					glucose-6-phosphatase	glucose-6-phosphatase	no Archaea	no Archaea
EC 3.2.1.10	Desfe_0644	WP_014767446.1	pullulanase	2100	699	oligo-1,6-glucosidase	oligo-1,6-glucosidase	Haloferales	Sulfolobus acidocaldarius	WP_008526807.1	23797740	oligo-1,6-glucosidase [Halorhabdus tiamatea]	572	1719	D. fermentans	57	2e-15	25	D. fermentans	36.3	102	9	0.008	2	pullulanase [DF]	59	5e-20	26
Pyruvate
EC 1.1.1.28	Desfe_1189 Desfe_0945 Desfe_1212	1189: WP_014767955.1 0945: WP_014767730.1 1212: WP_014767977.1	1189: D-glycerate dehydrogenase 0945: 2-hydroxyacid dehydrogenase 1212: lactate dehydrogenase	1189: 1011 0945: 942 1212: 1008	1189: 336 0945: 313 1212: 335	D-lactate dehydrogenase	D-lactate dehydrogenase	Aeropyrum pernix	Methanoculleus	WP_014868069.1	13355234	hydroxyacid dehydrogenase [Methanoculleus bourgensis]	352	1059	D. fermentans	91	7e-56	38	D. fermentans	145	811	82	3e-42	2	2-hydroxyacid dehydrogenase [DF] D-glycerate dehydrogenase [DF] lactate dehydrogenase [DF]	86 80 82	2,00E-60 1,00E-42 7,00E-23	38 35 28
EC 1.1.2.3	not found					L-lactate dehydrogenase (cytochrome)	L-lactate dehydrogenase (cytochrome)	no Archaea	no Archaea	WP_015348264.1	505161162	alpha-hydroxy-acid oxidizing enzyme [Myxococcus stipitatus]	407	1224					D. fermentans	36	123	22	0.15	1
EC 1.1.2.4	Desfe_0392	WP_014767203.1	pyruvate ferredoxin oxidoreductase	603	200	D-lactate dehydrogenase (cytochrome)	D-lactate dehydrogenase (cytochrome)	no Archaea	Methanosarcina, Natrialbales, Sulfolobales, Thermoproteales, etc	WP_012021068.1	5103591	FAD-linked oxidase [Metallosphaera sedula]	452	1359	D. fermentans	13	3.6	24	D. fermentans	34.5	64.5	15	0.23	1	pyruvate ferredoxin oxidoreductase [DF]	20	1.2	22
EC 1.1.2.5	no data					D-lactate dehydrogenase (cytochrome c-553)	D-lactate dehydrogenase (cytochrome c-553)	no Archaea	no Archaea	WP_012020401.1	5105553	FAD-linked oxidase [Metallosphaera sedula]	447	1344
EC 5.1.2.1	no data					lactate racemase	lactate racemase	Haloarcula vallismortis, Haloferax volcanii	no Archaea
EC 1.13.12.4	not found					lactate 2-monooxygenase	lactate 2-monooxygenase	no Archaea	Picrophilus torridus	WP_011177813.1	2844656	lactate 2-monooxygenase [Picrophilus torridus]	384	1155
EC 1.2.4.1	not found					pyruvate dehydrogenase E1 component alpha subunit , etc	pyruvate dehydrogenase (acetyl-transferring)	no Archaea	Desulfurococcales, Methanomicrobiales, Halobacteriales, Haloferacales, etc	BAA80675.1	5105362	pyruvate dehydrogenase E1 component, beta subunit [Aeropyrum pernix K1]	325	978
EC 2.3.1.12	not found					pyruvate dehydrogenase E2 component (dihydrolipoamide acetyltransferase)	dihydrolipoyllysine-residue acetyltransferase	no Archaea	Desulfurococcales, Thermococcales, etc	BAA80672	5105359	pyruvate dehydrogenase complex, E2 component [Aeropyrum pernix K1]	412	1329
EC 1.2.5.1	not found					pyruvate dehydrogenase (quinone)	pyruvate dehydrogenase (quinone)	no Archaea	Desulfurococcales, Deinococcales, etc	WP_009989226.1	1455247	pyruvate dehydrogenase [Sulfolobus]	549	1650
EC 1.2.3.3	not found					pyruvate oxidase	pyruvate oxidase	no Archaea	Methanosarcinales, Methanomicrobiales, Methanobacteriales	WP_013645606.1	10278497	pyruvate dehydrogenase [Methanobacterium lacus]	585	1758
EC 2.7.2.1	not found					acetate kinase	acetate kinase	Methanosarcina mazei, Methanosarcina thermophila	Methanosarcina	AKB16585.1	CP009502	Acetate kinase [Methanosarcina thermophila CHTI-55]	408	1127
EC 2.3.1.8	not found					phosphate acetyltransferase, putative phosphotransacetylase	phosphate acetyltransferase	Methanosarcina thermophila	Methanosarcinales	WP_011023515.1	1475500	phosphotransacetylase [Methanosarcina acetivorans]	333	1002
EC 3.6.1.7	Desfe_0339	WP_014767151.1	hydrogenase maturation protein HypF	2298	765	acylphosphatase	acylphosphatase	Sulfolobus solfataricus, Pyrococcus horikoshii,	Desulfurococcales, Thermococcales, etc	ADV64765.1	319753007	acylphosphatase [Desulfurococcus mucosus DSM 2162]	96	291	D. fermentans	62	7e-06	41	D. fermentans	49.2	75.9	54	1e-06	1	hydrogenase maturation protein HypF [DF]	87	1e-07	39
EC 3.1.2.1	not found					acetyl-CoA hydrolase	acetyl-CoA hydrolase	Methanosarcina barkeri	Metallosphaera sedula	WP_012021165.1	5103831	acetyl-CoA hydrolase [Metallosphaera sedula]	483	1452
EC 6.2.1.1	not found					acetyl-CoA synthetase	acetate-CoA ligase	Pyrococcus furiosus, Archaeoglobus fulgidus,	Desulfurococcales, etc	BAA80340.2	116062741	acetyl-coenzyme A synthetase [Aeropyrum pernix K1]	656	1971
EC 4.1.2.36	no data					lactate aldolase	lactate aldolase	no Archaea	no Archaea
EC 1.2.1.3	Desfe_0067	WP_014766885.1	aldehyde dehydrogenase	1521	506	aldehyde dehydrogenase (NAD+), aldehyde dehydrogenase family 7 member A1, etc	aldehyde dehydrogenase (NAD+)	Sulfolobus tokodaii	Desulfurococcales, Thermoplasmatales, etc	WP_011278508.1	3474465	aldehyde dehydrogenase [Sulfolobus acidocaldarius]	481	1446	D. fermentans	83	4e-46	29	D. fermentans	58.1	239	68	4e-41	5	aldehyde dehydrogenase [DF]	83	3e-48	29
EC 1.2.1.-	Desfe_0067	WP_014766885.1	aldehyde dehydrogenase	1521	506	aldehyde dehydrogenase	-	-	no Archaea	NP_285671.1	1798223	aldehyde dehydrogenase [Deinococcus radiodurans R1]	515	1548	D. fermentans	93	5e-40	26	D. fermentans	55.1	170	35	9e-14	2	aldehyde dehydrogenase [DF]	93	3e-47	27
EC 1.2.5.2	not found					aldehyde dehydrogenase (quinone)	aldehyde dehydrogenase (quinone)	no Archaea	no Archaea	Q8GR64 (UniProt)	BAC15559.1	Quinohemoprotein alcohol dehydrogenase ADH IIB OS=Pseudomonas putida	690	2073
EC 1.2.99.6	no data					carboxylate reductase	carboxylate reductase	Pyrococcus furiosus, Thermococcus sp.	no Archaea
EC 1.2.1.10						acetaldehyde dehydrogenase (acetylating),	acetaldehyde dehydrogenase (acetylating)	no Archaea	Archaeoglobus sulfaticallidus, Halobacterium sp. DL1	WP_009487249.1	25142832	acetaldehyde dehydrogenase [Halobacterium sp. DL1]	309	930
EC 2.3.1.54						formate C-acetyltransferase	formate C-acetyltransferase	Archaeoglobus fulgidus	Methanobacteriales, Archaeoglobales	WP_011249244.1	3234929	glycyl radical enzyme [Thermococcus kodakarensis]	819	2460
EC 2.7.9.1	Desfe_0879	WP_014767668.1	phosphoenolpyruvate synthase	2493	830	pyruvate, orthophosphate dikinase	pyruvate, phosphate dikinase	Thermoproteus tenax	Desulfurococcales, Methanosarcinales, etc	ABX12847	160339760	pyruvate, phosphate dikinase [Nitrosopumilus maritimus SCM1]	887	2664	D. fermentans	59	7e-11	26	D. fermentans						phosphoenolpyruvate synthase [DF]	97	1e-26	24
EC 4.1.1.31	not found					phosphoenolpyruvate carboxylase	phosphoenolpyruvate carboxylase	Sulfolobus solfataricus	Sulfolobales, Desulfurococcales, etc	WP_011998376.1	5562970	phosphoenolpyruvate carboxylase [Ignicoccus hospitalis]	488	1467
EC 41.1.149						phosphoenolpyruvate carboxykinase (ATP)	phosphoenolpyruvate carboxykinase (ATP)	no Archaea	Desulfurococcales, Nitrosopumilales, etc	BAA78942.2	116062171	phosphoenolpyruvate carboxykinase [ATP] [Aeropyrum pernix K1]	489	1470
EC 1.1.1.38	not found					malate dehydrogenase (oxaloacetate-decarboxylating)	malate dehydrogenase (oxaloacetate-decarboxylating)	no Archaea	Desulfurococcales, Methanosarcinales, Methanobacteria, Archaeoglobales, Thermoplasmatales, Thermococcales, etc	BAA79347.1	5104031	malate dehydrogenase [Aeropyrum pernix K1]	446	1341	D. fermentans	5	2.8	50	D. fermentans	33.6	157	27	0.43	1
EC 1.1.1.39	not found					malate dehydrogenase (decarboxylating)	malate dehydrogenase (decarboxylating)	no Archaea	no Archaea	YP_806019.1	4419451	malate dehydrogenase [Lactobacillus paracasei ATCC 334]	555	1668					D. fermentans	31.3	92	17	2.7	1
EC 1.1.1.40	not found					malate dehydrogenase (oxaloacetate-decarboxylating)(NADP+)	malate dehydrogenase (oxaloacetate-decarboxylating) (NADP+)	Sulfolobus solfataricus,	Halobacteriales, Haloferacaceae, Natrialbaceae,	WP_048060215.1	5105170	malate dehydrogenase [Metallosphaera sedula]	420	1263					D. fermentans	31.3	150	42	1.7	2
EC 1.1.1.37	not found					malate dehydrogenase	malate dehydrogenase	no Archaea	Desulfurococcales, Sulfolobales, etc	BAA79645.2	116062469	malate dehydrogenase [Aeropyrum pernix K1]	308	927
EC 1.1.1.82	not found					malate dehydrogenase (NADP+)	malate dehydrogenase (NADP+)	Aeropyrum pernix	no Archaea	Q9YEA1 (Uniprot)	BAA79645.3	Aeropyrum pernix K1 malate dehydrogenase	308	927
EC 1.1.5.4	Desfe_0284	WP_014767098.1	FAD-dependent oxidoreductase	1131	378	malate dehydrogenase (quinone)	malate dehydrogenase (quinone)	no Archaea	Halobacteriales, Natrialbales	WP_015409055.1	14651073	FAD-dependent oxidoreductase [Natronomonas moolapensis]	472	1419	D. fermentans	47	0.15	22	D. fermentans	29.3	29.3	6	8.7	1	FAD-dependent oxidoreductase [DF]	47	0.065	22
EC 1.3.5.4	Desfe_0380 Desfe_0770 Desfe_0500	WP_014767191.1 WP_014767576.1 WP_014767305.1	(2Fe-2S)-binding protein (2Fe-2S)-binding protein 2-oxoglutarate ferredoxin oxidoreductase subunit delta	534 462 261	177 153 86	fumarate reductase flavoprotein subunit	fumarate reductase (quinol)	no Archaea	Haloferacales	NP_206990.1	899155	fumarate reductase iron-sulfur subunit [Helicobacter pylori 26695]	245	738	D. fermentans	22	0.0006	50	D. fermentans	46.4	183	25	3e-05	1	(2Fe-2S)-binding protein [DF] (2Fe-2S)-binding protein [DF] 2-oxoglutarate ferredoxin oxidoreductase subunit delta [DF]	13 11 7	2,00E-04 0,18 0,75	50 44 58
EC 4.2.1.2	Desfe_0494	WP_014767299.1	adenylosuccinate lyase	1344	447	fumarate hydratase, class I + II, fumarate hydratase subunit alpha + beta	fumarate hydratase	Sulfolobus solfataricus	Desulfurococcales, Sulfolobales, etc	BAA80819.2	116062927	fumarate hydratase class II [Aeropyrum pernix K1]	444	1335	D. fermentans	65	2e-09	28	D. fermentans	48.7	137	21	1e-05	1	adenylosuccinate lyase [DF]	77	4e-11	28
EC 2.3.3.9	not found					malate synthase	malate synthase	Haloferax volcanii, Sulfolobus solfataricus	Sulfolobales, Metallosphaera, Thermoproteaceae	WP_010923329.1	1454351	malate synthase [Sulfolobus solfataricus]	826	2481
Glyoxylate and Dicarboxylate
EC 1.2.1.2	Desfe_1134	WP_014767902.1	formate dehydrogenase	492	163	formate dehydrogenase, beta subunit, etc	formate dehydrogenase	no Archaea	Thermoproteus, Methanococcales, Methanosarcinales, etc	WP_011822213.1	4782523	formate dehydrogenase nitrate-inducible iron-sulfur subunit [Hyperthermus butylicus]	264	795	D. fermentans	59	2e-19	33	D. fermentans	111	884	71	1e-24	1	formate dehydrogenase [DF]	60	6e-22	31
	Desfe_1297	WP_014768057.1	ferredoxin	282	93																				ferredoxin [DF]	23	2e-05	36
	Desfe_0335	WP_014767147.1	flavoprotein	714	237																				flavoprotein [DF]	21	0.0007	29
	Desfe_0282	WP_014767096.1	4Fe-4S ferredoxin	483	160																				4Fe-4S ferredoxin [DF]	13	0.24	43
	Desfe_1073	WP_014767841.1	NADH dehydrogenase subunit I	477	158																				NADH dehydrogenase subunit I [DF]	23	0.35	32
	Desfe_1140	WP_014767908.1	4Fe-4S ferredoxin	516	171																				4Fe-4S ferredoxin [DF]	17	0.35	32
EC 1.2.2.1	no data					formate dehydrogenase (cytochrome)	formate dehydrogenase (cytochrome)	no Archaea	no Archaea
EC 4.1.1.2	not found					oxalate decarboxylase	Oxalate decarboxylase	no Archaea	Candidatus Nitrososphaera evergladensis	AIF83230.1	665993470	bicupin, oxalate decarboxylase family [Candidatus Nitrososphaera evergladensis SR1]	388	1167
EC 1.2.3.4	no data					oxalate oxidase	oxalate oxidase	no Archaea	no Archaea
EC 1.2.3.5	no data					glyoxylate oxidase	glyoxylate oxidase	no Archaea	no Archaea
EC 1.1.99.14	not found					glycolate dehydrogenase	glycolate dehydrogenase	no Archaea	no Archaea	P74033 (UniProt)	BAA18106.2 (UniProt)	PCC 6803 hypothetical protein [Synechocystis sp.]	439	1320
EC 1.1.3.15	not found					glycolate oxidase	(S)-2-hydroxy-acid oxidase	no Archaea	Desulfurococcales, Sulfolobales, etc	WP_009989971.1	1453181	FAD-linked oxidase [Sulfolobus solfataricus]	467	1404					D. fermentans	29.5	76.5	14	7.9	2
Starch and Sucrose
EC 3.2.1.91	not found					cellulose 1,4-beta-cellobiosidase	cellulose 1,4-beta-cellobiosidase (non-reducing end)	no Archaea	no Archaea	NP_630629.1	1101987	cellulase [Streptomyces coelicolor A3(2)]	579	1740
EC 3.2.1.26	not found					beta-fructofuranosidase	beta-fructofuranosidase	no Archaea	Haloferacales, Natrialbales, Halobacteriales	WP_050459246.1	25246108	sucrose-6-phosphate hydrolase [Haloferax gibbonsii]	725	2178
EC 2.7.7.34	no data					glucose-1-phosphate guanylyltransferase	glucose-1-phosphate guanylyltransferase	no Archaea	no Archaea
EC 2.7.7.33	Desfe_1244	WP_048815929.1	nucleotidyltransferase	726	241	glucose-1-phosphate cytidylyltransferase	glucose-1-phosphate cytidylyltransferase	no Archaea	Methanococcales, Methanosarcinales, Methanomicrobiales	WP_011973103.1	5326875	glucose-1-phosphate cytidylyltransferase [Methanococcus aeolicus]	257	774	D. fermentans	95	3e-25	31	D. fermentans	67	301	35	2e-11	1	nucleotidyltransferase [DF]	94	1e-29	31
	Desfe_0189	WP_014767004.1	nucleotidyltransferase	1128	375																				nucleotidyltransferase [DF]	91	9e-18	25
	Desfe_1429	WP_014768181.1	nucleotidyltransferase	1284	427																				nucleotidyltransferase [DF]	74	7e-15	28
	Desfe_0962	WP_014767746.1	sugar-phosphate nucleotidyltransferase	738	245																				sugar-phosphate nucleotidyltransferase [DF]	94	1e-14	27
EC 3.6.1.21	no data					ADP-sugar diphosphatase	ADP-sugar diphosphatase	no Archaea	no Archaea
EC 2.4.1.29	no data					cellulose synthase (GDP-forming)	cellulose synthase (GDP-forming)	no Archaea	no Archaea
EC 2.7.1.41	no data					glucose-1-phosphate phosphodismutase	glucose-1-phosphate phosphodismutase	no Archaea	no Archaea
EC 2.7.1.10	no data					phosphoglucokinase	phosphoglucokinase	no Archaea	no Archaea
EC 2.7.1.106	Desfe_0195 Desfe_0111	0195: WP_014767010.1 0111: WP_014766929.1	0195: phosphoglucomutase 0111: phosphoglucosamine mutase	0195: 1401 0111: 1377	0195: 466 0111: 458	glucose-1,6-bisphosphate synthase	glucose-1,6-bisphosphate synthase	no Archaea	no Archaea	XP_006010873.2	102358109	PREDICTED: glucose 1,6-bisphosphate synthase [Latimeria chalumnae]	622	48427	D. fermentans	72	5e-11	25	D. fermentans	39.1	126	0	0.38	1	phosphoglucosamine mutase [DF] phosphoglucomutase [DF]	64 38	1,00E-11 2,00E-08	25 30
EC 3.1.3.90	not found					maltose 6'-phosphate phosphatase	maltose 6'-phosphate phosphatase	no Archaea	no Archaea	NP_814697.1	1199848	endonuclease/exonuclease/phosphatase [Enterococcus faecalis V583]	274	875
EC 3.2.1.122	not found					maltose-6'-phosphate glucosidase	maltose-6'-phosphate glucosidase	no Archaea	no Archaea	WP_002303716.1	488232508	maltose-6'-phosphate glucosidase [Enterococcus faecium]	441	1326
EC 2.4.1.25	not found					4-alpha-glucanotransferase	4-alpha-glucanotransferase	Pyrococcus furiosus, Sulfolobus solfataricus	Methanosarcinales, Halobacteriales, Haloferacales, Thermoproteales	WP_049914763.1	8926144	4-alpha-glucanotransferase [Haloferax volcanii]	496	1491
EC 3.2.1.20	not found					alpha-glucosidase , lysosomal alpha-glucosidase, maltase-glucoamylase, etc	alpha-glucosidase	Sulfolobus solfataricus	Sulfolobales, etc	WP_009988431.1	1453070	alpha-glucosidase [Sulfolobus]	693	2082
EC 3.2.1.3	not found					glucoamylase, maltase-glucoamylase	glucan 1,4-alpha-glucosidase	Sulfolobus solfataricus	Sulfolobales, etc	WP_010923878.1	1453937	glucan 1,3-alpha-glucosidase [Sulfolobus solfataricus]	612	1839
EC 2.7.1.175	Desfe_0406	WP_014767217.1	alpha-amylase	1405	467	maltokinase	maltokinase	no Archaea	Thermofilum pendens	WP_011752472.1	4602137	hypothetical protein [Thermofilum pendens]	441	1326	D. fermentans	95	5e-29	26	D. fermentans	50.1	231	50	5e-06	4	alpha-amylase [DF]	95	8e-36	27
EC 2.4.1.245	not found					trehalose synthase	alpha,alpha-trehalose synthase	Pyrococcus horikoshii	Desulfurococcales, Sulfolobales, etc	WP_011838389.1	4906525	trehalose synthase [Staphylothermus marinus]	1230	409					D. fermentans	37.3	132	25	0.031	1
EC 2.4.1.8	not found					maltose phosphorylase	maltose phosphorylase	no Archaea	no Archaea	WP_015812221.1	506292446	maltose phosphorylase [Dyadobacter fermentans]	2316	771
EC 3.2.1.2	not found					beta-amylase	beta-amylase	Pyrococcus furiosus, Thermococcus sp.	no Archaea	WP_014788708.1	13038567	glycoside hydrolase [Thermococcus cleftensis]	1728	575
EC 2.4.99.16	Desfe_0644	WP_014767446.1	pullulanase	2100	699	starch synthase (maltosyl-transferring)	starch synthase (maltosyl-transferring)	no Archaea	no Archaea	YP_889171.1	4532624	alpha-amylase [Mycobacterium smegmatis str. MC2 155]	2079	692	D. fermentans	30	5.8	23	D. fermentans	31.3	92.1	10	3.4	1	pullulanase [DF]	30	0.009	25
EC 2.4.1.7	not found					sucrose phosphorylase	sucrose phosphorylase	no Archaea	no Archaea	Q14EH6 (UniProt)	AAX33736 (UniProt)	sucrose phosphorylase [Leuconostoc mesenteroides]	492	1479
EC 2.7.7.27	Desfe_0189	WP_014767004.1	nucleotidyltransferase	1128	375	glucose-1-phosphate adenylyltransferase	glucose-1-phosphate adenylyltransferase	no Archaea	no Archaea	NP_228053.1	897139	glucose-1-phosphate adenylyltransferase [Thermotoga maritima MSB8]	370	1113	D. fermentans	95	2e-13	26	D. fermentans	36.8	193	50	0.0007	2	nucleotidyltransferase [DF]	94	2e-14	26
	Desfe_0962	WP_014767746.1	sugar-phosphate nucleotidyltransferase	738	245																				sugar-phosphate nucleotidyltransferase [DF]	69	9e-09	25
EC 2.7.7.9	Desfe_0189	WP_014767004.1	nucleotidyltransferase	1128	375	UTP-glucose-1-phosphate uridylyltransferase	UTP-glucose-1-phosphate uridylyltransferase	Sulfolobus tokodaii,	Thermococcales, Sulfolobales, etc	WP_011012502.1	1469231	UTP-glucose-1-phosphate uridylyltransferase [Pyrococcus furiosus]	283	852	D. fermentans	85	1e-12	28	D. fermentans	64.3	384	55	1e-10	1	nucleotidyltransferase [DF]	86	2e-15	29
EC 2.4.1.4	Desfe_0644	WP_014767446.1	pullulanase	2100	699	amylosucrase	amylosucrase	no Archaea	Halorhabdus tiamatea	WP_008526809.1	23797742	amylosucrase [Halorhabdus tiamatea]	758	2277	D. fermentans	23	5e-11	33	D. fermentans	44.1	119	11	1e-11	2	pullulanase [DF]	23	7e-15	32
EC 2.4.1.5	not found					dextransucrase	dextransucrase	no Archaea	no Archaea	WP_011677514.1	4416854	hydrolase [Oenococcus oeni]	1475	4428
EC 2.4.1.10	not found					levansucrase	levansucrase	no Archaea	Halobacteriales, Natrialbales, etc	WP_050459247.1	25246109	levansucrase [Haloferax gibbonsii]	429	1290
EC 2.4.1.13	Desfe_0403 Desfe_0185 Desfe_0527	WP_014767214.1 WP_014767000.1 WP_014767332.1	glycosyl transferase family 1 glycosyl transferase group 1 glycosyl transferase	1539 1140 1212	512 379 403	sucrose synthase	sucrose synthase	no Archaea	no Archaea	WP_011111802.1	499424338	sucrose synthase [Nitrosomonas europaea]	794	2385	D. fermentans	22	0.003	27	D. fermentans	38.2	230	17	0.033	1	glycosyl transferase family 1 [DF] glycosyl transferase [DF] group 1 glycosyl transferase [DF]	17 11 8	4,00E-06 7,00E-05 3,00E-04	27 29 33
EC 2.4.1.14	Desfe_0403	WP_014767214.1	glycosyl transferase family 1	1539	512	sucrose-phosphate synthase	sucrose-phosphate synthase	no Archaea	no Archaea	NP_876271.1	1463263	Glycosyltransferase [Prochlorococcus marinus subsp. marinus str. CCMP1375]	464	1395	D. fermentans	42	2e-06	25	D. fermentans	43.7	183	24	0.0004	1	glycosyl transferase family 1 [DF]	42	9e-07	25
EC 3.1.3.24	no data					sucrose-phosphate phosphatase	sucrose-phosphate phosphatase	no Archaea	no Archaea
EC 3.2.1.48	Desfe_0611	WP_014767413.1	hypothetical protein	1470	489	sucrase-isomaltase / oligo-1,6-glucosidase	sucrose alpha-glucosidase	Pyrococcus furiosus	no Archaea	WP_048059070.1	1467964	phosphate ABC transporter substrate-binding protein [Pyrococcus furiosus]	487	1464	D. fermentans	97	2e-123	44	D. fermentans	275	1080	78	8e-115	3	hypothetical protein [DF]	97	2e-143	46
Citrat
EC 1.1.1.286	not found					isocitrate--homoisocitrate dehydrogenase	isocitrate-homoisocitrate dehydrogenase	Pyrococcus horikoshii	Thermococcales,	BAA30836.1	3258153	323aa long hypothetical 3-isopropylmalate dehydrogenase [Pyrococcus horikoshii OT3]	323	972
EC 6.2.1.4	Desfe_1156	WP_048815914.1	succinate--CoA ligase subunit beta	1140	379	succinyl-CoA synthetase alpha/beta subunit	succinate-CoA ligase (GDP-forming)	no Archaea	no Archaea	XP_818583.1	3550876	succinyl-CoA ligase [GDP-forming] beta-chain [Trypanosoma cruzi strain CL Brener]	418	1257	D. fermentans	90	2e-76	42	D. fermentans	144	557	83	3e-63	5	succinate--CoA ligase subunit beta [DF]	90	2e-83	42
	Desfe_1155	WP_014767922.1	succinyl-CoA synthetase subunit alpha	876	291	succinyl-CoA synthetase alpha/beta subunit	succinate-CoA ligase (GDP-forming)	no Archaea	no Archaea	XP_820834.1	3553658	succinyl-CoA synthetase alpha subunit [Trypanosoma cruzi strain CL Brener]	303	912	D. fermentans	95	1e-67	41	D. fermentans	99.1	460	86	2e-64	4
EC 2.8.3.18	not found					succinyl-CoA:acetate CoA-transferase	succinyl-CoA:acetate CoA-transferase	no Archaea	Desulfurococcales, Natrialbales, Halobacteriales	BAN89702.1	547221462	acetyl-CoA hydrolase [Aeropyrum camini SY1 = JCM 12091]	487	1464
EC 2.3.1.61	not found					2-oxoglutarate dehydrogenase E2 component (dihydrolipoamide succinyltransferase)	dihydrolipoyllysine-residue succinyltransferase	no Archaea	no Archaea	WP_013249630.1	503014654	branched-chain alpha-keto acid dehydrogenase dihydrolipoamide acyltransferase (E2) component [Nitrospira defluvii]	385	1158
EC 1.2.4.2						2-oxoglutarate dehydrogenase E1 component	oxoglutarate dehydrogenase (succinyl-transferring)	no Archaea	no Archaea	NP_294010.1	1797337	2-oxoglutarate dehydrogenase E1 component [Deinococcus radiodurans R1]	956	2871
ABC Transporter
MalE	Desfe_0354	WP_014767165.1	ABC transporter substrate-binding protein	1545	514	maltose/maltodextrin transport system substrate-binding protein			no Archaea	WP_009509605.1	497195343	maltose ABC transporter substrate-binding protein MalE [Opitutaceae bacterium TAV5]	395	1188	D. fermentans	52	2e-08	27	D. fermentans	40.5	40.5	6	0.003	1	ABC transporter substrate-binding protein [DF]	52	9e-09	26
MalF	Desfe_0355	WP_014767166.1	sugar ABC transporter permease	1434	477	maltose/maltodextrin transport system permease protein			no Archaea	YP_002352610.1	217967104	binding-protein-dependent transport system inner membrane protein [Dictyoglomus turgidum DSM 6724]	455	1518	D. fermentans	48	8e-21	29	D. fermentans	61.6	343	29	1e-13	2	sugar ABC transporter permease [DF]	47	2e-21	29
MalG	Desfe_0356	WP_014767167.1	sugar ABC transporter permease	855	284	maltose/maltodextrin transport system permease protein			no Archaea	WP_011394429.1	499713695	maltose transporter permease [Hahella chejuensis]	296	891					D. fermentans	54.7	128	42	6e-12	2
LacE	not found					lactose/L-arabinose transport system substrate-binding protein			Haloferax gibbonsii	WP_050460451.1	25248008	hypothetical protein [Haloferax gibbonsii]	405	1218
LacF	Desfe_0355	WP_014767166.1	sugar ABC transporter permease	1434	477	lactose/L-arabinose transport system permease protein			Haloferax gibbonsii	AKU09873.1	909827071	hypothetical protein ABY42_18625 (plasmid) [Haloferax gibbonsii]	289	870	D. fermentans	78	8e-16	28	D. fermentans	55.1	108	47	3e-14	2	sugar ABC transporter permease [DF]	78	3e-16	28
LacG	Desfe_0356	WP_014767167.1	sugar ABC transporter permease	855	284	lactose/L-arabinose transport system permease protein			no Archaea	WP_004102309.1	490203859	lactose ABC transporter permease [Thermosipho africanus]	270	813	D. fermentans	77	4e-08	26	D. fermentans	46	191	42	3e-07	2	sugar ABC transporter permease [DF]	77	5e-11	27
LacK	Desfe_1188 (0869, 0553, 0661, 0289, 0365, 0310, 0017, etc)	WP_048815919.1	sugar ABC transporter ATP-binding protein	1158	385	lactose/L-arabinose transport system ATP-binding protein			no Archaea	WP_014284088.1	504050094	sugar ABC transporter ATP-binding protein [Pseudovibrio sp. FO-BEG1]	363	1092	D. fermentans	79	5e-83	57	D. fermentans	199	4295	67	2e-83	2	sugar ABC transporter ATP-binding protein [DF]	99	2e-93	45
ThuE	not found					trehalose/maltose transport system substrate-binding protein			no Archaea	NP_295161.1	1797256	ABC transporter periplasmic substrate-binding protein [Deinococcus radiodurans R1]	420	1263
ThuF	Desfe_0355	WP_014767166.1	sugar ABC transporter permease	1434	477	trehalose/maltose transport system permease protein			no Archaea	WP_014628823.1	504441721	ABC transporter permease [Thermus thermophilus]	291	876	D. fermentans	68	9e-17	28	D. fermentans	50.1	182	39	1e-06	2	sugar ABC transporter permease [DF]	83	2e-25	29
ThuG	Desfe_0356	WP_014767167.1	sugar ABC transporter permease	855	284	trehalose/maltose transport system permease protein			no Archaea	WP_013457136.1	503222475	sugar ABC transporter permease [Oceanithermus profundus]	279	840	D. fermentans	61	3e-20	31	D. fermentans	73.9	262	36	2e-13	1	sugar ABC transporter permease [DF]	75	9e-23	30
ThuK	Desfe_1188 (0869, 0553, 0661, 0289, 0365, 0310, 0017, etc)	WP_048815919.1	sugar ABC transporter ATP-binding protein	1158	385	multiple sugar transport system ATP-binding protein [EC:3.6.3.-]			no Archaea	WP_014718701.1	504531599	sugar ABC transporter ATP-binding protein [Pseudomonas fluorescens]	367	1104	D. fermentans	97	4e-82	41	D. fermentans	202	4334	66	2e-80	2	sugar ABC transporter ATP-binding protein [DF]	96	4e-90	41
CebE	not found					cellobiose transport system substrate-binding protein			no Archaea	ACJ34716.1	212561661	ABC-type sugar transport system, periplasmic component [Anoxybacillus flavithermus WK1]	449	1350
CebF	Desfe_0355	WP_014767166.1	sugar ABC transporter permease	1434	477	cellobiose transport system permease protein			no Archaea	WP_015256126.1	505069024	sugar ABC transporter permease [Thermobacillus composti]	304	915	D. fermentans	59	2e-11	27	D. fermentans	46.4	145	41	2e-11	2	sugar ABC transporter permease [DF]	85	7e-13	26
CebG	not found					cellobiose transport system permease protein			no Archaea	AGA59398.1	430735453	ABC-type sugar transport system, permease component [Thermobacillus composti KWC4]	274	845
AraN	not found					arabinosaccharide transport system permease protein			no Archaea	WP_013150631.1	502915655	ABC transporter substrate-binding protein [Thermoanaerobacter mathranii]	450	1353
AraP	Desfe_0355	WP_014767166.1	sugar ABC transporter permease	1434	477	arabinosaccharide transport system permease protein			no Archaea	WP_013150630.1	502915654	arabinose transporter permease [Thermoanaerobacter mathranii]	300	903	D. fermentans	64	1e-09	26	D. fermentans	35.4	126	23	0.077	1	sugar ABC transporter permease [DF]	87	1e-12	25
AraQ	Desfe_0356	WP_014767167.1	sugar ABC transporter permease	855	284	arabinosaccharide transport system permease protein			no Archaea	WP_013411881.1	503177220	arabinose transporter permease [Caldicellulosiruptor owensensis]	282	849	D. fermentans	65	2e-08	24	D. fermentans						sugar ABC transporter permease [DF]	70	7e-11	26
GlcS	Desfe_0870	WP_014767659.1	ABC transporter permease	2244	747	glucose/arabinose transport system substrate-binding protein			Sulfolobales, Thermoproteaceae, etc	WP_010923998.1	1452876	ABC transporter substrate-binding protein [Sulfolobus solfataricus]	554	1665	D. fermentans	7	7.9	34
GlcT	not found					glucose/arabinose transport system permease protein			Sulfolobales, Thermoproteaceae, etc	WP_009990876.1	1453085	sugar ABC transporter substrate-binding protein [Sulfolobus solfataricus]	620	1863
GlcU	not found					glucose/arabinose transport system permease protein			Sulfolobales, Thermoproteaceae, etc	WP_011178193.1	2844691	alpha-glucoside ABC transporter permease [Picrophilus torridus]	284	855
GlcV	Desfe_1188 (0869, 0553, 0661, 0289, 0365, 0310, 0017, etc)	WP_048815919.1	sugar ABC transporter ATP-binding protein	1158	385	glucose/arabinose transport system ATP-binding protein			Sulfolobales, Thermoproteaceae, etc	WP_013266901.1	9499226	sugar ABC transporter ATP-binding protein [Acidilobus saccharovorans]	371	1116	D. fermentans	68	5e-57	45	128	4717	65	3e-46	3		sugar ABC transporter ATP-binding protein [DF]	67	4e-62	45
GtsA	Desfe_0354	WP_014767165.1	ABC transporter substrate-binding protein	1545	514	glucose/mannose transport system substrate-binding protein			Desulfurococcales, Thermoproteales, Thermococcales	WP_011839435.1	4907231	ABC transporter substrate-binding protein [Staphylothermus marinus]	487	1464											ABC transporter substrate-binding protein [DF]	29	0.16	24
GtsB	not found					glucose/mannose transport system permease protein			Desulfurococcales, Thermoproteales, Thermococcales	WP_010885302.1	1443537	ABC transporter permease [Pyrococcus horikoshii]	292	879
GtsC	Desfe_0356	WP_014767167.1	sugar ABC transporter permease	855	284	glucose/mannose transport system permease protein			Desulfurococcales, Thermoproteales, Thermococcales	P_004041119.1	8919031	ABC transporter permease [Haloferax volcanii]	309	930	D. fermentans	35	3e-07	35	D. fermentans	59.3	127	31	5e-09	1	sugar ABC transporter permease [DF]	39	3e-08	32
AraF	not found					L-arabinose transport system substrate-binding protein			no Archaea	WP_013255640.1	503020664	sugar ABC transporter substrate-binding protein [Spirochaeta smaragdinae]	352	1059
AraH	not found					L-arabinose transport system permease protein			no Archaea	WP_046297585.1	809018790	hypothetical protein [Verrucomicrobia bacterium IMCC26134]	333	1002
AraG	same as FrcA					L-arabinose transport system ATP-binding protein			no Archaea	WP_014270961.1	504036967	ABC transporter [Sphaerochaeta pleomorpha]	501	1506	D. fermentans	100	9e-83	36	D. fermentans	115	5244	95	6e-66	4
FrcB	not found					fructose transport system substrate-binding protein			no Archaea	WP_014683532.1	504496430	sugar ABC transporter [Deinococcus gobiensis]	338	1017
FrcC	not found					fructose transport system permease protein			no Archaea	WP_011525726.1	499844992	sugar ABC transporter permease [Deinococcus geothermalis]	63	192
FrcA	Desfe_0017	WP_014766837.1	heme ABC transporter ATP-binding protein	1503	500	fructose transport system ATP-binding protein			no Archaea	WP_011525725.1	499844991	sugar ABC transporter ATP-binding protein [Deinococcus geothermalis]	274	825	D. fermentans	93	4e-30	33	D. fermentans	99.6	3072	93	8e-30	2
	Desfe_0721	WP_014767521.1	ABC transporter
	Desfe_0553	WP_014767355.1	peptide ABC transporter ATP-binding protein
	Desfe_1188	WP_048815919.1	sugar ABC transporter ATP-binding protein
	Desfe_0187	WP_014767002.1	ABC transporter
	Desfe_0446	WP_014767253.1	ABC transporter ATP-binding protein
	Desfe_0184	WP_014767852.1	ABC transporter
	Desfe_0754	WP_014767551.1	ABC transporter
	Desfe_0620	WP_014767422.1	ABC transporter
	Desfe_0639	WP_014767441.1	ABC transporter
	Desfe_0640	WP_014767442.1	ABC transporter ATP-binding protein
Arabinose
	Desfe_1240	WP_01768004.1	alcohol dehydrogenase							WP_009992904.1	1454316	alcohol dehydrogenase [ Sulfolobus solfataricus P2 ]	349	1050	D. fermentans	96	2e-23	29
	Desfe_0019	WP_048815804.1	alcohol dehydrogenase
