# Supplementary material for: Metabolic reconstruction and experimental verification of glucose utilization in Desulfurococcus amylolyticus DSM 16532
Source: Folia Microbiol (Praha). 2018 May 24;63(6):713–23. doi: 10.1007/s12223-018-0612-5 (PMC6182646; doi:10.1007/s12223-018-0612-5)
Supplement: Supplementary file 4 — Gene-IDs and protein-IDs shown in the proposed genome of D. amylolyticus have been checked for homologs PFAM families. Red mark indicates that no homolog PFAM has been found. (XLSX 58 kb) [file 12223_2018_612_MOESM4_ESM.xlsx]

## Sheet: Tabelle1
EnzymeNr.	Locus_Tag	NCBI Protein Number DF	Enzyme DF NCBI Genome	length nt (NCBI)	lenght aa (NCBI)	Uni Prot DF Identification	next best Hit BLAST (Uniprot)	E-value	Score	Identity [%]	Pfam Family	PFAM Name	PFAM Nr	Seq Start	Seq End	Threshold (Seq)	Threshhold (Domain)	Score (Seq)	Score (Domain)	E-Value (Seq)	E-Value (Domain)	BRENDA EC search	UniProt Nr.	Pfam Family	PFAM Name	PFAM Nr
EC 2.7.1.2	Desfe_0578	AFL66479.1	ROK family protein	332	999	IX3RA5	D. kamchatkensis	0	1.632	97	ROK	ROK family	PF00480	7	317	21.7	21.7	198.1	197.8	7.2e-55	9.3e-55	Aeropyrum pernix	BAA81102.2 (NCBI)	ROK	ROK family	PF00480		Desulfuroccus kamchatkensis is synonym to D. amylolyticus 1221n
EC 5.4.2.2	Desfe_0111	WP_014766929.1	phosphomannomutase phosphoglucomutase	1377	458	I3XQ00	D. kamchatkensis	0	2.312	98.3	PGM_PMM_I	Phosphoglucomutase/phosphomannomutase, alpha/beta/alpha domain I	PF02878	5	138	22.5	22.5	152.1	151.3	2.4e-41	4.3e-41	Sulfolobus islandicus	WP_016730215.1 (NCBI)	PGM_PMM_I	Phosphoglucomutase/phosphomannomutase, alpha/beta/alpha domain I	PF02878		D. amylolyticus is synonym to D. amylolyticus Z-533
											PGM_PMM_II	Phosphoglucomutase/phosphomannomutase, alpha/beta/alpha domain II	PF02879	156	257	29.2	29.2	83	81.8	6.8e-20	1.6e-19			PGM_PMM_II	Phosphoglucomutase/phosphomannomutase, alpha/beta/alpha domain II	PF02879
											PGM_PMM_III	Phosphoglucomutase/phosphomannomutase, alpha/beta/alpha domain III	PF02880	261	374	20.7	20.7	78.1	77.2	1.9e-18	3.7e-18			PGM_PMM_III	Phosphoglucomutase/phosphomannomutase, alpha/beta/alpha domain III	PF02880
											PGM_PMM_IV	Phosphoglucomutase/phosphomannomutase, alpha/beta/alpha domain IV	PF00408	376	453	23.1	23.1	47.3	46.2	5.9e-09	1.3e-08			PGM_PMM_IV	Phosphoglucomutase/phosphomannomutase, alpha/beta/alpha domain IV	PF00408
EC 5.3.1.9	Desfe_1128	WP_014767896	bifunctional phosphoglucose phosphomannose isomerase	999	332	I3XSS6	D. kamchatkensis	0	1.64	96.4	SIS	Sugar ISomerase domain	PF01380	28	140	25	25	29.9	28	0.0014	0.0053	Aeropyrum pernix	Q9YE01	bact-PGI_C	Bacterial phospho-glucose isomerase C-terminal SIS domain	PF10432
											bact-PGI_C	Bacterial phospho-glucose isomerase C-terminal SIS domain	PF10432	173	325	24.5	24.5	120.9	120.4	1.6e-31	2.3e-31
EC 2.7.1.11	Desfe_0717	WP_048815869.1	phosphofructokinase	927	308	I3XRP2	D. kamchatkensis	0	1.524	98.7	PfkB	Phosohofructokinase B	PF00294	4	294	22	22	176.9	176.6	2e-48	2.4e-48	Aeropyrum pernix	Q9YG89	PkfB	pfkB family carbohydrate kinase	PF00294
	Desfe_0968	WP_014767752.1	phosphofructokinase	927	308	I3XSD0	D. kamchatkensis	0	1.524	96.8	PfkB	Phosohofructokinase B	PF00294	6	288	22	22	133.7	133.3	2.8e-35	3.8e-35
EC 4.1.2.13	Desfe_0718	WP_014767518.1	fructose-bisphosphate aldolase, class I	819	272	I3XRP3	D. kamchatkensis	0	1.381	99.3	DeoC	DeoC/LacD family aldolase	PF01791	22	244	23.8	23.8	116.2	116	5.8e-30	6.8e-30	Haloferax volcanii	D4GYE0	F_bP_aldolase	Fructose-bisphosphate aldolase class-II	PF01116
	Desfe_1349	WP_014768106.1	fructose 1,6-bisphosphate aldolase/phosphatase	1149	382	I3XTE1	D. kamchatkensis	0	1.967	99	FBPase_3	Fructose-1,6-bisphosphatase	PF01950	4	364	25	25	612.8	612.6	7e-181	8e-181
EC 5.3.1.1	Desfe_1348	WP_014768105.1	triosephosphate isomerase	231	696	I3XTE0	D. kamchatkensis	7e-156	1.13	97	TIM	Triosephosphate isomerase	PF00121	4	130	20.1	20.1	55.8	53.1	1.5e-11	9.4e-11	Sulfolobus solfataricus	Q97VM8	TIM	Triosephosphate isomerase	PF00121
											ThiG	Thiazole biosynthesis protein ThiG	PF05690	142	231	23	23	29.3	28.6	0.0017	0.0027
EC 1.2.1.59	Desfe_0262	WP_014767076.1	glyceraldehyde 3-phosphate dehydrogenase (NAD(P)+)	1074	357	I3XQE9	D. kamchatkensis	0	1.771	98.6	DapB_N	Dihydrodipicolinate reductase, N-terminus	PF01113	3	126	25.6	20.8	26.2	24.7	0.024	0.071	Sulfolobus tokodaii	Q971K2	DapB_N	Dihydrodipicolinate reductase, N-terminus	PF01113
											Gp_dh_C	Glyceraldehyde 3-phosphate dehydrogenase, C-terminal domain	PF02800	145	299	24.4	24.4	59.7	59.2	8.4e-13	1.2e-12			Gp_dh_C	Glyceraldehyde 3-phosphate dehydrogenase, C-terminal domain	PF02800
EC 2.7.2.3	Desfe_0261	WP_014767075.1	phosphoglycerate kinase	427	1284	I3XQE8	D. kamchatkensis	0	2.111	98.8	PGK	Phosphoglycerate kinase	PF00162	27	409	21.9	21.9	315.9	315.7	1.2e-90	1.3e-90	Sulfolobus solfataricus	P50317	PGK	Phosphoglycerate kinase	PF00162
EC 1.2.7.6	Desfe_0557	WP_014767359.1	Aldehyde ferredoxin oxidoreductase	1953	650	I3XR84	D. kamchatkensis	0	3.365	97.8	AFOR_N	Aldehyde ferredoxin oxidoreductase, N-terminal domain	PF02730	6	231	20.9	20.9	116	115.6	6.5e-30	9e-30	Methanococcus maripaludis	A4FXX8	AFOR_N	Aldehyde ferredoxin oxidoreductase, N-terminal domain	PF02730
											AFOR_C	Aldehyde ferredoxin oxidoreductase, domains 2 & 3	PF01314	267	597	19.9	19.9	58.1	56.2	2.6e-12	9.8e-12			AFOR_C	Aldehyde ferredoxin oxidoreductase, domains 2 & 3	PF01314
EC 1.2.1.90	Desfe_0067	WP_014766885.1	glyceraldehyde-3-phosphate dehydrogenase [NAD(P)+]	1521	506	I3XPV6	D. kamchatkensis	0	2.552	97.6	Aldedh	Aldehyde dehydrogenase family	PF00171	30	492	23	23	401.3	401.1	1.6e-116	1.8e-116	Thermoproteus tenax	O57693	Aldedh	Aldehyde dehydrogenase family	PF00171
EC 1.2.1.9	Desfe_0067	WP_014766885.1	aldehyde dehydrogenase [Desulfurococcus fermentans]	1521	506	I3XPV6	D. kamchatkensis	0	2.552	97.6	Aldedh	Aldehyde dehydrogenase	PF00171	30	492	23	23	401.3	401.1	1.6e-116	1.8e-116	Sulfolobus tokodaii 7	Q96XP0	Aldedh	Aldehyde dehydrogenase family	PF00171
EC 1.1.1.95	Desfe_0945	WP_014767730.1	D-3-phosphoglycerate dehydrogenase	942	313	I3XSA7	D. kamchatkensis	0	1.519	97.8	2-Hacid_dh	D-isomer specific 2-hydroxyacid dehydrogenase, catalytic domain	PF00389	8	313	24.6	24.6	124.8	124.6	6e-33	6.7e-33	Pyrococcus horikoshii	O58256	2-Hacid_dh	D-isomer specific 2-hydroxyacid dehydrogenase, catalytic domain	PF00389
											2-Hacid_dh_C	D-isomer specific 2-hydroxyacid dehydrogenase, NAD binding domain	PF02826	110	286	25.1	25.1	239.1	238.2	6.4e-68	1.2e-67			2-Hacid_dh_C	D-isomer specific 2-hydroxyacid dehydrogenase, NAD binding domain	PF02826
EC 5.4.2.12	Desfe_0416	WP_048815972.1	phosphonopyruvate decarboxylase-related protein	424	1239	I3XQV2	D. kamchatkensis	0	2.147	98.1	Metalloenzyme	Metalloenzyme superfamily	PF01676	3	417	24.3	24.3	109	108.7	8.1e-28	1e-27	Sulfolobus solfataricus	Q980A0	Metalloenzyme	Metalloenzyme superfamily	PF01676
											PhosphMutase	2,3-bisphosphoglycerate-independent phosphoglycerate mutase	PF10143	36	226	21.4	21.4	167.4	166.9	8.6e-46	1.3e-45			PhosphMutase	2,3-bisphosphoglycerate-independent phosphoglycerate mutase	PF10143
EC 4.2.1.11	Desfe_ 0063	WP_014766881.1	enolase	435	1308	I3XPV2	D. kamchatkensis	0	2.176	98.2	Enolase_N	Enolase, N-terminal domain	PF03952	12	141	26.4	26.4	179.4	178.6	1.1e-49	2e-49	Methanococcus maripaludis	WP_011170340 (NCBI)	Enolase_N	Enolase, N-terminal domain	PF03952
											Enolase_C	Enolase, C-terminal TIM barrel domain	PF00113	146	433	21.5	21.5	385.6	385.2	5e-112	6.4e-112			Enolase_C	Enolase, C-terminal TIM barrel domain	PF00113
EC 2.7.9.2	Desfe_0879	WP_014767668.1	pyruvate, water dikinase	830	2493	I3XS44	D. kamchatkensis	0	4.231	98.9	PPDK_N	Pyruvate phosphate dikinase, PEP/pyruvate binding domain	PF01326	19	368	20	20	410.3	409.7	2e-119	3.1e-119	Thermoproteus tenax	Q70WQ8	PPDK_N	Pyruvate phosphate dikinase, PEP/pyruvate binding domain	PF01326
											PEP-utilizers	PEP-utilising enzyme, mobile domain	PF00391	408	480	23	23	103.7	102.6	1.1e-26	2.4e-26			PEP-utilizers	PEP-utilising enzyme, mobile domain	PF00391
											PEP-utilizers_C	PEP-utilising enzyme, TIM barrel domain	PF02896	503	812	19.6	19.6	301.1	300.2	2.4e-86	4.6e-86			PEP-utilizers_C	PEP-utilising enzyme, TIM barrel domain	PF02896
EC 2.7.1.40	Desfe_1347	WP_014768104.1	pyruvate kinase	473	1422	I3XTD9	D. kamchatkensis	0	2.332	97.9	PK	Pyruvate kinase, barrel domain	PF00224	1	341	20.8	20.8	276.3	275.9	1e-78	1.4e-78	Sulfolobus solfataricus	Q97ZD7	PK	Pyruvate kinase, barrel domain	PF00224
											PK_C	Pyruvate kinase, alpha/beta domain	PF02887	356	466	27.9	27.9	33.2	32.2	0.00017	0.00034			PK_C	Pyruvate kinase, alpha/beta domain	PF02887
EC 1.8.1.4	Desfe_0667	WP_014767468.1	dihydrolipoamide dehydrogenase	456	1371	I3XRJ3	D. kamchatkensis	0	2.263	98.2	Pyr_redox_2	Pyridine nucleotide-disulphide oxidoreductase	PF07992	3	314	26	26	214.1	213.7	8.5e-60	1.1e-59	Haloferax volcanii	Q04829	Pyr_redox	Pyridine nucleotide-disulphide oxidoreductase	PF00070
											Pyr_redox_dim	Pyridine nucleotide-disulphide oxidoreductase, dimerisation domain	PF02852	334	443	25.3	25.3	70	67.5	6.3e-16	3.6e-15			Pyr_redox_dim	Pyridine nucleotide-disulphide oxidoreductase, dimerisation domain	PF02852
																								GIDA	Glucose inhibited division protein A	PF01134
EC 1.2.7.1	Desfe_1298	WP_014768058.1	pyruvate ferredoxin oxidoreductase alpha subunit	393	1182	I3XT92	D. kamchatkensis	0	2.015	98	POR_N	Pyruvate flavodoxin/ferredoxin oxidoreductase, thiamine diP-bdg	PF01855	15	240	21.6	21.6	227.8	227.4	5e-64	6.4e-64	Aeropyrum pernix	Q9YA13	POR	Pyruvate ferredoxin/flavodoxin oxidoreductase	PF01558
											PFOR_II	Pyruvate:ferredoxin oxidoreductase core domain II	PF17147	262	366	27	27	81.4	80.2	1.6e-19	4e-19			POR_N	Pyruvate flavodoxin/ferredoxin oxidoreductase, thiamine diP-bdg	PF01855
	Desfe_0503	WP_014767308.1	pyruvate ferredoxin oxidoreductase alpha subunit			I3XR33	D. kamchatkensis	0	2.115	99	POR_N	Pyruvate flavodoxin/ferredoxin oxidoreductase, thiamine diP-bdg	PF01855	28	266	21.6	21.6	249.7	249.3	1e-70	1.4e-70			PFOR_II	Pyruvate:ferredoxin oxidoreductase core domain II	PF17147
											PFOR_II	Pyruvate:ferredoxin oxidoreductase core domain II	PF17147	289	392	27	27	103.7	102.7	1.9e-26	3.8e-26
	Desfe_1296	WP_014768056.1	pyruvate ferredoxin oxidoreductase gamma subunit	582	193	I3XT90	D. kamchatkensis	5.7e-129	945	97.4	POR	Pyruvate ferredoxin/flavodoxin oxidoreductase	PF01558	11	185	26.2	26.2	137.7	137.5	1.4e-36	1.7e-36
	Desfe_0505	WP_014767310.1	pyruvate ferredoxin oxidoreductase gamma subunit	558	185	I3XR35	D. kamchatkensis	2.5e-125	919	96.8	POR	Pyruvate ferredoxin/flavodoxin oxidoreductase	PF01558	11	180	26.2	26.2	117.9	117.6	1.8e-30	2.1e-30
	Desfe_0504	WP_014767309.1	pyruvate ferredoxin oxidoreductase delta subunit	282	93	I3XR34	D. kamchatkensis	6.6e-69	528	98.9	Fer4_21	4Fe-4S dicluster domain	PF14697	33	86	34	86	2	59	38.8	6.8e-10
	Desfe_1297	WP_014768057.1	pyruvate ferredoxin oxidoreductase delta subunit	201	93	I3XT90	D. kamchatkensis	5.7e-129	945	97.4	POR	Pyruvate ferredoxin/flavodoxin oxidoreductase	PF01558	11	185	26.2	26.2	137.7	137.5	1.4e-36	1.7e-36
	Desfe_0502	WP_014767307.1	pyruvate ferredoxin oxidoreductase beta subunit	1059	352	I3XR32	D. kamchatkensis	0	1.865	99.1	TPP_enzyme_C	Thiamine pyrophosphate enzyme, C-terminal TPP binding domain	PF02755	80	249	21.9	21.9	85.2	84.7	1.3e-20	1.8e-20
	Desfe_1299	WP_048816009.1	pyruvate ferredoxin oxidoreductase beta subunit	867	288	I3XT93	D. kamchatkensis	0	1.582	97.4	TPP_enzyme_C	Thiamine pyrophosphate enzyme, C-terminal TPP binding domain	PF02755	60	218	21.9	21.9	85.9	85.4	7.9e-21	1.1e-20
EC 6.2.1.13	Desfe_0782	WP_014767577.1	acetyl-CoA synthetase (ADP-forming)	232	699	I3XRV3	D. kamchatkensis	6.8e-152	1.104	95.3	ATP-grasp_5	ATP-grasp domain	PF13549	13	230	16	230	7	222	254.6	6.3e-76	Pyrococcus furiosus	Q9Y8L1	CoA_binding_2	CoA binding domain	PF13380
	Desfe_0977		acetyl-CoA synthetase (ADP-forming)			I3XSD9	D. kamchatkensis	0	2.299	98.3	CoA_binding_2	CoA binding domain	PF13380	9	134	22.1	22.1	90.1	86.9	4.6e-22	4.6e-21			Succ_CoA_lig	Succinyl-CoA ligase like flavodoxin domain	PF13607
											Succ_CoA_lig	Succinyl-CoA ligase like flavodoxin domain	PF13607	149	288	25.1	25.1	179.6	178.6	8.4e-50	1.8e-49
	Desfe_1050	WP_014767819.1	acetyl-CoA synthetase (ADP-forming)	232	699	I3XSJ9	D. kamchatkensis	3.2e-157	1.139	99.1	ATP-grasp_5	ATP-grasp domain	PF13549	9	229	10	229	2	222	269.5	1.7e-80
EC 1.2.1.3	Desfe_0067	WP_014766885.1	aldehyde dehydrogenase	1521	506	I3XPV6	D. kamchatkensis	0	2.552	97.6	Aldedh	Aldehyde dehydrogenase	PF00171	30	492	23	23	401.3	401.1	1.6e-116	1.8e-116	Sulfolobus acidocaldarius	Q4J873	Aldedh	Aldehyde dehydrogenase family	PF00171
EC 1.2.1.-	Desfe_0067	WP_014766885.1	aldehyde dehydrogenase	1521	506	I3XPV6	D. kamchatkensis	0	2.552	97.6	Aldedh	Aldehyde dehydrogenase	PF00171	30	492	23	23	401.3	401.1	1.6e-116	1.8e-116	Sulfolobus acidocaldarius	Q4J873	Aldedh	Aldehyde dehydrogenase family	PF00171
EC 3.2.1.4	Desfe_0691	WP_014767491.1	endoglucanase	1101	366	I3XRL6	D. kamchatkensis	0	1.838	98.6	Peptidase_M42	M42 glutamyl aminopeptidase	PF05343	48	344	20.1	20.1	353.7	353.5	2.1e-102	2.4e-102	Pyrococcus furiosus	Q9V2T0	Glyco_hydro_12	Glycosyl hydrolase family 12	PF01670
EC 3.2.1.21	Desfe_0624	WP_014767426.1	beta-glucosidase	1263	420	I3XRF1	D. kamchatkensis	0	2.11	97.5	Glyco_hydro_1	Glycosyl hydrolase family 1	PF00232	1	407	20.4	20.4	285.4	282.1	2e-81	2e-80	Pyrococcus furiosus	Q51723	Glyco_hydro_1	Glycosyl hydrolase family 1	PF00232
EC 2.7.1.4	Desfe_0717	WP_048815869.1	phosphofructokinase	927	308	I3XRP2	D. kamchatkensis	0	1.524	98.7	PfkB	Phosohofructokinase B	PF00294	4	294	22	22	176.9	176.6	2e-48	2.4e-48	Methylomicrobium alcaliphilum	G4T023	PfkB	pfkB family carbohydrate kinase	PF00294
	Desfe_0968	WP_014767752.1	phosphofructokinase	927	308	I3XSD0	D. kamchatkensis	0	1.524	96.8	PfkB	Phosohofructokinase B	PF00294	6	288	22	22	133.7	133.3	2.8e-35	3.8e-35
	Desfe_0922	WP_014767710.1	hypothetical protein	2451	816	I3XS86	D. mucosus	8e-24	276	28.5	DUF58	Protein of unknown function DUF58	PF01882	602	646	21.6	21.6	33.1	32	0.00017	0.00038
EC 3.2.1.48	Desfe_0611	WP_014767413.1	hypothetical protein	1470	489	I3XRD8	D. mucosus	0	2.124	76.4	DUF2139	Uncharacterized protein conserved in archaea (DUF2139)	PF09910	28	369	25.9	25.9	513.9	513.7	6.6e-151	7.8e-151	Pyrococcus furiosus	Q8U4F6	DUF2139	Uncharacterized protein conserved in archaea (DUF2139)	PF09910
																						Lactobacillus acidophilus	YP_193075 (NCBI)	Glyco_hydro_31	Glycoside hydrolase family 31	PF01055
EC 2.7.7.13	Desfe_0189	WP_014767004.1	mannose-1-phosphate guanylyltransferase	1128	375	I3XQ76	D. kamchatkensis	0	1.902	97.9	NTP_transferase	Nucleotidyl transferase	PF00483	2	247	20.4	20.4	128.8	128.4	8.4e-34	1.2e-33	Pyrococcus horikoshii	O58649	NTP_transferase	Nucleotidyl transferase	PF00483
											Hexapep	Bacterial transferase hexapeptide (six repeats)	PF00132	278	314	21.5	17.1	33.2	26.1	9.4e-05	0.016			MannoseP_isomer	Mannose-6-phosphate isomerase	PF01050
	Desfe_0962	WP_014767746.1		738	245	I3XSC4	D. kamchatkensis	1.8e-177	1.275	98	NTP_transferase	Nucleotidyl transferase	PF00483	6	241	20.4	20.4	98.1	97.9	2e-24	2.3e-24
EC 5.4.2.8	Desfe_0111	WP_014766929.1	phosphomannomutase	1377	458	I3XQ00	D. kamchatkensis	0	2.312	98.3	PGM_PMM_I	Phosphoglucomutase/phosphomannomutase, alpha/beta/alpha domain I	PF02878	5	138	22.5	22.5	152.1	151.3	2.4e-41	4.3e-41	Sulfolobus solfataricus	Q980S1	PGM_PMM_I	Phosphoglucomutase/phosphomannomutase, alpha/beta/alpha domain I	PF02878
											PGM_PMM_II	Phosphoglucomutase/phosphomannomutase, alpha/beta/alpha domain II	PF02879	156	257	29.2	29.2	83	81.8	6.8e-20	1.6e-19			PGM_PMM_II	Phosphoglucomutase/phosphomannomutase, alpha/beta/alpha domain II	PF02879
											PGM_PMM_III	Phosphoglucomutase/phosphomannomutase, alpha/beta/alpha domain III	PF02880	261	374	20.7	20.7	78.1	77.2	1.9e-18	3.7e-18			PGM_PMM_III	Phosphoglucomutase/phosphomannomutase, alpha/beta/alpha domain III	PF02880
											PGM_PMM_IV	Phosphoglucomutase/phosphomannomutase, alpha/beta/alpha domain IV	PF00408	376	453	23.1	23.1	47.3	46.2	5.9e-09	1.3e-08			PGM_PMM_IV	Phosphoglucomutase/phosphomannomutase, alpha/beta/alpha domain IV	PF00408
EC 5.3.1.8	Desfe_1128	WP_014767896.1	mannose-6-phosphate isomerase	999	332	I3XSS6	D. kamchatkensis	0	1.64	96.4	SIS	Sugar ISomerase domain	PF01380	28	140	25	25	29.9	28	0.0014	0.0053	Thermoplasma acidophilum	Q9HIC2	bact-PGI_C	Bacterial phospho-glucose isomerase C-terminal SIS domain	PF10432
											bact-PGI_C	Bacterial phospho-glucose isomerase C-terminal SIS domain	PF10432	173	325	24.5	24.5	120.9	120.4	1.6e-31	2.3e-31
EC 2.4.1.1	Desfe_0264	WP_014767078.1	starch phosphorylase	1533	510	I3XQF1	D. kamchatkensis	0	2.619	97.8	Glycos_transf_1	Glycosyl transferases group 1	PF00534	292	442	26.4	26.4	47.5	46.4	5e-09	1.1e-08	Sulfolobus islandicus	WP_012712988	Glycos_transf_1	Glycosyl transferases group 1	PF00534
EC 2.7.1.175	Desfe_0406	WP_014767217.1	alpha-amylase	1405	467	I3XQU2	D. kamchatkensis	0	2.374	97.2	no data											Haloarcula argentinensis	M0KQU0	Alpha-amylase	Alpha amylase, catalytic domain	PF00128
EC 2.4.99.16	Desfe_0644	WP_014767446.1	pullulanase	2100	699	I3XRH1	D. kamchatkensis	0	3.473	94.7	Alpha-amylase	Alpha-Amylase	PF00128	208	518	20.3	20.3	219	218	4.3e-61	8.4e-61	ycobacterium smegmatis	Q9RP48	DUF3416	Domain of unknown function (DUF3416)	PF11896
																								Alpha-amylase	Alpha-Amylase	PF00128
EC 2.4.1.21	Desfe_0403	WP_014767214.1	starch synthase	1539	512	I3XQT9	D. kamchatkensis	0	2.564	97.5	Glyco_hydro_35	Glycosyl hydrolases family 35	PF01301	1	311	20	20	208.4	207.5	6.8e-58	1.3e-57	Sulfolobus acidocaldarius	Q9HH97	Glyco_transf_5	Starch synthase catalytic domain	PF08323
											BetaGal_dom2	Beta-galactosidase, domain 2	PF10435	364	487	21.7	21.7	25.4	24.6	0.035	0.063			Glycos_transf_1	Glycosyl transferases group 1	PF00534
EC 2.7.7.27	Desfe_0189	WP_014767004.1	nucleotidyltransferase	1128	375	I3XQ76	D. kamchatkensis	0	1.902	97.9	NTP_transferase	Nucleotidyl transferase	PF00483	2	247	20.4	20.4	128.8	128.4	8.4e-34	1.2e-33	Escherichia coli	P0A6V1	NTP_transferase	Nucleotidyl transferase	PF00483
											Hexapep	Bacterial transferase hexapeptide (six repeats)	PF00132	278	314	21.5	17.1	33.2	26.1	9.4e-05	0.016	Sulfolobus acidocaldarius	AAY80546 (NCBI)	NTP_transferase	Nucleotidyl transferase	PF00483
	Desfe_0962	WP_014767746.1	sugar-phosphate nucleotidyltransferase	738	245	I3XSC4	D. kamchatkensis	1.8e-177	1.275	98	NTP_transferase	Nucleotidyl transferase	PF00483	6	241	20.4	20.4	98.1	97.9	2e-24	2.3e-24
EC 3.2.1.23	Desfe_0357	WP_014767168.1	beta-galactosidase	2922	973	I3XQP3	D. kamchatkensis	0	4.908	94.5	Glyco_transf_5	Starch synthase catalytic domain	PF08323	2	232	22.7	22.7	76.4	75.7	9e-18	1.5e-17	Pyrococcus furiosus	E7FHC0	Glyco_hydro_1	Glycosyl hydrolase family 1	PF00232
											Glycos_transf_1	Glycosyl transferases group 1	PF00534	304	478	26.4	26.4	84.1	83.1	2.7e-20	5.6e-20
EC 3.2.1.108	Desfe_0624	WP_014767426.1	glycosyl hydrolase family 1	1263	420	I3XRF1	D. kamchatkensis	0	2.11	97.5	Glyco_hydro_1	Glycoside hydrolase family 1	PF00232	1	407	20.4	20.4	285.4	282.1	2e-81	2e-80	no data
EC 2.7.1.6	Desfe_0628	WP_014767430.1	galactokinase	1248	415	I3XRF5	D. kamchatkensis	0	2.086	96.4	GalKase_gal_bdg	Galactokinase galactose-binding signature	PF10509	7	56	20.2	20.2	42.1	40.8	1.5e-07	4e-07	no data
											GHMP_kinases_N	GHMP kinases N terminal domain	PF00288	109	177	20.6	20.6	49	49	1.8e-09	1.8e-09
											GHMP_kinases_C	GHMP kinases C terminal	PF08544	310	394	20.8	20.8	47.6	46.1	5.4e-09	1.6e-08
EC 5.1.3.2	Desfe_0535	WP_014767340.1	UDP-glucose 4-epimerase	909	302	I3XR65	Caldivirga maquilingensis	3.1e-98	764	54.3	Epimerase	NAD dependent epimerase/dehydratase family	PF01370	3	233	20.9	20.9	188.4	188.1	4.8e-52	5.8e-52	Pyrococcus horikoshii	O73960	Epimerase	NAD dependent epimerase/dehydratase family	PF01370
	Desfe_0629	WP_014767431.1	UDP-glucose 4-epimerase	936	320	I3XRF6	D. kamchatkensis	0	1.586	96.2	Epimerase	NAD dependent epimerase/dehydratase family	PF01370	3	243	20.9	20.9	179.9	179.5	1.9e-49	2.5e-49
EC 2.7.7.12	Desfe_0627	WP_048815984.1	UDPglucose--hexose-1-phosphate uridylyltransferase	924	307	I3XRF4	D. kamchatkensis	0	1.74	97.5	GalP_UDP_transf	Galactose-1-phosphate uridyl transferase, N-terminal domain	PF01087	1	155	22.1	22.1	71.2	67.7	4.9e-16	6e-15	Pyrobaculum aerophilum	Q8ZXN7	GalP_UDP_transf	Galactose-1-phosphate uridyl transferase, N-terminal domain	PF01087
											GalP_UDP_tr_C	Galactose-1-phosphate uridyl transferase, C-terminal domain	PF02744	161	323	29.2	29.2	54.5	53.9	3.8e-11	6e-11			GalP_UDP_tr_C	Galactose-1-phosphate uridyl transferase, C-terminal domain	PF02744
EC 1.1.1.46
EC 1.1.1.388	Desfe_0989	WP_014767768.1	NAD-dependent epimerase	966	321	I3XSE7	D. kamchatkensis	0	1.673	99.7	Epimerase	NADH dehydrogenase (ubiquinone)	PF01370	4	241	20.9	20.9	107.9	107.7	1.8e-27	2.2e-27	Haloferax volcanii	D4GS48	Epimerase	NADH dehydrogenase (ubiquinone)	PF01370
EC 5.3.1.27	Desfe_ 0297	AFL66208.1 / WP_014767110.1"	6-phospho-3-hexuloisomerase	606	201	I3XQI4	D. kamchatkensis	1.3e-133	977	99.5	SIS	SIS (Sugar ISomerase) domain	PF1380	39	146	25	25	71.4	69.6	2.1e-16	0.71	Pyrococcus horikoshii	O59601	SIS	SIS domain	PF01380
																								OMPdecase	Orotidine 5'-phosphate decarboxylase / HUMPS family	PF00215
EC 4.1.2.43	Desfe_0079	WP_014766897.1	3-hexulose-6-phosphate synthase	651	216	I3XPW8	D. kamchatkensis	9.3e-144	1.047	98.6	OMPdecase	Orotidine 5'-phosphate decarboxylase / HUMPS family	PF00215	3	211	20.5	20.5	79.8	79.5	7.2e-19	9.2e-19	Methanoculleus bourgensis	WP_014866974 (NCBI)	Fae	Formaldehyde-activating enzyme (Fae)	PF08714
																								OMPdecase	Orotidine 5'-phosphate decarboxylase / HUMPS family	PF00215
EC 2.7.1.12	Desfe_ 1214	WP_014767979.1	gluconokinase	1512	503	I3XT10	D. kamchatkensis	0	2.431	95.9	FGGY_N	FGGY family of carbohydrate kinases, N-terminal domain	PF00370	3	247	26.2	26.2	104.1	103.6	3e-26	4.2e-26	Escherichia coli	WP_057103625	SKI	Shikimate kinase	PF01202
											FGGY_C	FGGY family of carbohydrate kinases, C-terminal domain	Pf02782	256	448	20.7	20.7	32	31.5	0.00032	0.00047
EC 1.1.1.343	Desfe_1189	WP_014767955.1	D-glycerate dehydrogenase	1011	336	I3XSY5	Ignisphaera aggregans	9.9e-177	1.29	71.6	2-Hacid dh	D-isomer specific 2-hydroxyacid dehydrogenase, catalytic domain	PF00389	6	324	24.6	24.6	117.7	117.5	9.4e-31	1.1e-30	Haloferax volcanii	G5EBD7	NAD_binding_2	NAD binding domain of 6-phosphogluconate dehydrogenase	PF03446
											2-Hacid dh C	D-isomer specific 2-hydroxyacid dehydrogenase, NAD binding domain	PF02826	110	292	25.1	25.1	221.7	221.4	1.4e-62	1.8e-62			6PGD	Phosphogluconate dehydrogenase	PF00393
EC 5.3.1.6	Desfe_ 0020	WP_014766840.1	ribose 5-phosphate isomerase B	441	146	I3XPR1	D. kamchatkensis	2e-97	728	98.6	LacAB_rpiB	Ribose/Galactose Isomerase	PF02502	3	143	24.4	24.4	127.8	127.6	1e-33	1.1e-33	Pyrococcus horikoshii	O50083	Rib_5-P_isom_A	Ribose 5-phosphate isomerase A (phosphoriboisomerase A) Pfam includes annotations and additional f	PF06026
	Desfe_ 0594	AFL66495.1 / WP_048815860.1	ribose 5-phosphate isomerase A	741	246	I3XRC1	D. kamchatkensis	7.5e-172	1.238	98.8	Rib_5-P_isom_A	Ribose 5-phosphate isomerase A (phosphoriboisomerase A)	PF06026	58	234	26	26	163	162.8	1.6e-44	2e-44
EC 2.7.6.1	Desfe_0584	WP_014767386.1	ribose-phosphate pyrophosphokinase	903	300	I3XRB1	D. kamchatkensis	0	1.438	98	Pribosyltran_N	N-terminal domain of ribose phosphate pyrophosphokinase	PF13793	11	119	25	25	80.4	75.9	3.2e-19	0.79	Sulfolobus solfataricus	Q97Z86	Pribosyltran_N	N-terminal domain of ribose phosphate pyrophosphokinase	PF13793
											Pribosyltran	Phosphoribosyl transferase domain	PF00156	137	265	26.3	26.3	56.9	53	5.9e-12	9.2e-11			Pribosyltran	Phosphoribosyl transferase domain	PF00156
EC 5.4.2.2	Desfe_0111	WP_014766929.1	phosphomannomutase phosphoglucomutase	1377	458	I3XQ00	D. kamchatkensis	0	2.312	98.3	PGM_PMM_I	Phosphoglucomutase/phosphomannomutase, alpha/beta/alpha domain I	PF02878	5	138	22.5	22.5	152.1	151.3	2.4e-41	4.3e-41	Sulfolobus solfataricus	Q980S1	PGM_PMM_I	Phosphoglucomutase/phosphomannomutase, alpha/beta/alpha domain I	PF02878
											PGM_PMM_II	Phosphoglucomutase/phosphomannomutase, alpha/beta/alpha domain II	PF02879	156	257	29.2	29.2	83	81.8	6.8e-20	1.6e-19			PGM_PMM_II	Phosphoglucomutase/phosphomannomutase, alpha/beta/alpha domain II	PF02879
											PGM_PMM_III	Phosphoglucomutase/phosphomannomutase, alpha/beta/alpha domain III	PF02880	261	374	20.7	20.7	78.1	77.2	1.9e-18	3.7e-18			PGM_PMM_III	Phosphoglucomutase/phosphomannomutase, alpha/beta/alpha domain III	PF02880
											PGM_PMM_IV	Phosphoglucomutase/phosphomannomutase, alpha/beta/alpha domain IV	PF00408	376	453	23.1	23.1	47.3	46.2	5.9e-09	1.3e-08			PGM_PMM_IV	Phosphoglucomutase/phosphomannomutase, alpha/beta/alpha domain IV	PF00408
EC 2.7.1.15	Desfe_0717	WP_048815869.1	ribokinase / PfkB domain protein	924	307	I3XRP2	D. kamchatkensis	0	1.524	98.7	PfkB	Phosohofructokinase B	PF00294	4	294	22	22	176.9	176.6	2e-48	2.4e-48	Methylomicrobium alcaliphilum	G4T023	PfkB	pfkB family carbohydrate kinase	PF00294
	Desfe_0968	WP_014767752.1	ribokinase / PfkB domain protein	927	308	I3XSD0	D. kamchatkensis	0	1.524	96.8	PfkB	Phosohofructokinase B	PF00294	6	288	22	22	133.7	133.3	2.8e-35	3.8e-35	Methanothermobacter marburgensis	WP_013294968 (NCBI)	PfkB	pfkB family carbohydrate kinase	PF00294
EC 5.4.2.7	Desfe_0195	WP_014767010.1	phosphoglucomutase	1401	466	I3XQ82	D. kamchatkensis	0	2.308	97.4	PGM_PMM_I	Phosphoglucomutase/phosphomannomutase, alpha/beta/alpha domain I	PF02878	1	131	22.5	22.5	99.9	99.1	3.2e-25	5.8e-25	Thermococcus kodakarensis	Q6I7B6	PGM_PMM_I	Phosphoglucomutase/phosphomannomutase, alpha/beta/alpha domain I	PF02878
											PGM_PMM_II	Phosphoglucomutase/phosphomannomutase, alpha/beta/alpha domain II	PF02879	148	248	29.2	29.2	64.7	63.7	3.3e-14	6.9e-14			PGM_PMM_II	Phosphoglucomutase/phosphomannomutase, alpha/beta/alpha domain II	PF02879
											PGM_PMM_III	Phosphoglucomutase/phosphomannomutase, alpha/beta/alpha domain III	PF02880	252	360	20.7	20.7	25.3	24.1	0.047	0.11			PGM_PMM_IV	Phosphoglucomutase/phosphomannomutase, C-terminal domain	PF00408
											PGM_PMM_IV	Phosphoglucomutase/phosphomannomutase, C-terminal domain	PF00408	376	452	23.1	23.1	48.4	47.2	2.8e-09	6.4e-09
	Desfe_0111	WP_014766929.1	phosphoglucosamine mutase	1377	458	I3XQ00	D. kamchatkensis	0	2.312	98.3	PGM_PMM_I	Phosphoglucomutase/phosphomannomutase, alpha/beta/alpha domain I	PF02878	5	138	22.5	22.5	152.1	151.3	2.4e-41	4.3e-41	Escherichia coli	P0A6K6	Metalloenzyme	Metalloenzyme superfamily	PF01676
											PGM_PMM_II	Phosphoglucomutase/phosphomannomutase, alpha/beta/alpha domain II	PF02879	156	257	29.2	29.2	83	81.8	6.8e-20	1.6e-19
											PGM_PMM_III	Phosphoglucomutase/phosphomannomutase, alpha/beta/alpha domain III	PF02880	261	374	20.7	20.7	78.1	77.2	1.9e-18	3.7e-18
											PGM_PMM_IV	Phosphoglucomutase/phosphomannomutase, C-terminal domain	PF00408	376	453	23.1	23.1	47.3	46.2	5.9e-09	1.3e-08	Thermococcus kodakarensis	Q877I0
EC 4.1.2.4	Desfe_0673	WP_048815987.1	deoxyribose-phosphate aldolase	657	218	I3XRJ9	D. kamchatkensis	4.9e-156	1.133	98.7	DeoC	DeoC/LacD family aldolase	PF01791	45	226	23.8	23.8	48.4	48.1	3e-09	3.7e-09		Q877I0	DeoC	DeoC/LacD family aldolase	PF01791
EC 4.1.2.55	Desfe_1213	WP_014767978.1	dihydrodipicolinate synthase family protein	900	299	I3XT09	D. kamchatkensis	0	1.479	98	DHDPS	Dihydrodipicolinate synthase	PF00701	2	292	22.1	22.1	180	179.8	1.4e-49	1.6e-49	Sulfolobus solfataricus	O54288	DHDPS	Dihydrodipicolinate synthase	PF00701
EC 4.1.2.51	Desfe_1213	WP_014767978.2	dihydrodipicolinate synthase family protein	900	299	I3XT09	D. kamchatkensis	0	1.479	98	DHDPS	Dihydrodipicolinate synthase	PF00701	2	292	22.1	22.1	180	179.8	1.4e-49	1.6e-49	Picrophilus torridus	Q6KZI8	DHDPS	Dihydrodipicolinate synthase	PF00701
EC 4.1.1.39	Desfe_1247	WP_014768010.1	ribulose-bisphosphate carboxylase large chain	1338	445	I3XT42	D. kamchatkensis	0	2.31	98.2	RuBisCO_large_N	Ribulose bisphosphate carboxylase large chain, N-terminal domain	PF02788	12	133	20.7	15	159.4	158.5	1.3e-43	2.5e-43	Pyrococcus horikoshii	O58677	RuBisCO_large_N	Ribulose bisphosphate carboxylase large chain, N-terminal domain	PF02788
											RuBisCO_large	Ribulose bisphosphate carboxylase large chain, catalytic domain	PF00016	143	439	23.4	23.4	325.4	325.1	1.1e-93	1.3e-93			RuBisCO_large	Ribulose bisphosphate carboxylase large chain, catalytic domain	PF00016
EC 3.1.3.18	Desfe_0132	WP_014766950.1	phosphoglycolate phosphatase	675	224	I3XQ21	D. kamchatkensis	4.6e-156	1.13	94.2	HAD_2	Haloacid dehalogenase-like hydrolase	PF13419	6	186	23.4	23.4	39	37.8	2.8e-06	6.6e-06	Thermoplasma acidophilum	Q9HLQ2	Hydrolase_3	haloacid dehalogenase-like hydrolase	PF08282
	Desfe_0131	WP_014767899.1	phosphoglycolate phosphatase	660	219	I3XQ20	D. kamchatkensis	1.8e-56	446	97.8	not found
EC 1.2.7.5	Desfe_0695	AFL66594.1 / WP_048815866.1	aldehyde:ferredoxin oxidoreductase	1884	627	I3XRM0	D. kamchatkensis	0	3.142	97.6	AFOR_N	Aldehyde ferredoxin oxidoreductase, N-terminal domain	PF02730	18	230	20.9	20.9	256.3	253.5	6.9e-73	5e-72	Pyrococcus furiosus	Q51739	AFOR_N	Aldehyde ferredoxin oxidoreductase, N-terminal domain	PF02730
											AFOR_C	Aldehyde ferredoxin oxidoreductase, domains 2 & 3	PF01314	243	625	19.9	19.9	486.3	486	2e-142	2.5e-142			AFOR_C	Aldehyde ferredoxin oxidoreductase, domains 2 & 3	PF01314
	Desfe_1093	WP_014767861.1	aldehyde:ferredoxin oxidoreductase	1827	608	I3XSP1	D. kamchatkensis	0	3.155	98	AFOR_N	Aldehyde ferredoxin oxidoreductase, N-terminal domain	PF02730	6	205	20.9	20.9	251.8	251.1	1.6e-71	2.6e-71
											AFOR_C	Aldehyde ferredoxin oxidoreductase, domains 2 & 3	PF01314	218	594	19.9	19.9	376.8	376.5	3.9e-109	4.6e-109
EC 1.2.1.89	Desfe_0067	WP_014766885.1	aldehyde dehydrogenase	1521	506	I3XPV6	D. kamchatkensis	0	2.552	97.6	Aldedh	Aldehyde dehydrogenase	PF00171	30	492	23	23	401.3	401.1	1.6e-116	1.8e-116	Thermoplasma acidophilum	Q9HK01	Aldedh	Aldehyde dehydrogenase family	PF00171
EC 1.1.1.28	Desfe_1189	WP_014767955.1	D-glycerate dehydrogenase	1011	336	I3XSY5	Ignisphaera aggregans	9.9e-177	1.29	71.6	2-Hacid dh	D-isomer specific 2-hydroxyacid dehydrogenase, catalytic domain	PF00389	6	324	24.6	24.6	117.7	117.5	9.4e-31	1.1e-30	Aeropyrum pernix	Q9YEU4	FAD_binding_4	FAD binding domain	PF01565
	Desfe_0945	WP_014767730.1	2-hydroxyacid dehydrogenase	942	313	I3XSA7	D. kamchatkensis	0	1.519	97.8	2-Hacid dh	D-isomer specific 2-hydroxyacid dehydrogenase, catalytic domain	PF00389	8	313	24.6	24.6	124.8	124.6	6e-33	6.7e-33			FAD-oxidase_C	FAD-oxidase	PF02913
											2-Hacid_dh_C	D-isomer specific 2-hydroxyacid dehydrogenase, NAD binding domain	PF02826	110	286	25.1	25.1	239.1	238.2	6.4e-68	1.2e-67	Sulfolobus tokodaii	BAB65648 (NCBI)	FAD_binding_4	FAD binding domain	PF01565
	Desfe_1212	WP_014767977.1	lactate dehydrogenase	1008	335	I3XT08	D. kamchatkensis	0	1.679	97.6	2-Hacid dh	D-isomer specific 2-hydroxyacid dehydrogenase, catalytic domain	PF00389	7	325	24.6	24.6	87	86.5	2.8e-21	4e-21			FAD-oxidase_C	FAD-oxidase	PF02913
											2-Hacid dh C	D-isomer specific 2-hydroxyacid dehydrogenase, NAD binding domain	PF02826	115	293	25.1	25.1	197.7	197.1	3.3e-55	4.9e-55	Methanoculleus bourgensis	WP_014868069 (NCBI)	2-Hacid_dh	D-isomer specific 2-hydroxyacid dehydrogenase, catalytic domain	PF00389
																								2-Hacid_dh_C	D-isomer specific 2-hydroxyacid dehydrogenase, NAD binding domain	PF02826
EC 2.3.1.9	Desfe_0849	WP_014767639.1	acetyl-CoA C-acetyltransferase	391	1176	I3XS15	D. kamchatkensis	0	1.955	98.5	Thiolase_N	Thiolase, N-terminal domain	PF00108	4	222	26.4	26.4	68.3	65.8	2.3e-15	1.3e-14	Haloferax mediterranei	I3R3D1	Thiolase_N	Thiolase, N-terminal domain	PF00108
											Thiolase_C	Thiolase, C-terminal domain	PF02803	243	384	20.6	20.6	50	49	7.1e-10	1.5e-09			Thiolase_C	Thiolase, C-terminal domain	PF02803
EC 1.2.1.46	Desfe_1240	WP_014768004.1	alcohol dehydrogenase	334	1005	I3XT36	D. kamchatkensis	0	1.722	98.5	ADH N	Alcohol dehydrogenase GroES-like domain	PF08240	29	137	21	21	115.6	114.8	3.1e-30	5.6e-30	Pseudomonas putida	P46154	ADH_N	Alcohol dehydrogenase GroES-like domain	PF08240
											ADH zinc N	Zinc-binding dehydrogenase	PF00107	182	297	30.2	30.2	31.8	30.4	0.00038	0.001			ADH_zinc_N	Zinc-binding dehydrogenase	PF00107
	Desfe_0019	WP_048815804.1	alcohol dehydrogenase	333	1002	I3XPR0	D. kamchatkensis	0	1.687	97.6	ADH N	Alcohol dehydrogenase GroES-like domain	PF08240	29	136	21	21	107.7	106.9	9.2e-28	1.7e-27
											ADH zinc N	Zinc-binding dehydrogenase	PF00107	175	302	30.2	30.2	64.7	64	2.6e-14	4.3e-14
EC 1.1.1.1	Desfe_1240	WP_014768004.1	alcohol dehydrogenase	334	1005	I3XT36	D. kamchatkensis	0	1.722	98.5	ADH N	Alcohol dehydrogenase GroES-like domain	PF08240	29	137	21	21	115.6	114.8	3.1e-30	5.6e-30	Aeropyrum pernix	Q9Y9P9	ADH_N	Alcohol dehydrogenase GroES-like domain	PF08240
											ADH zinc N	Zinc-binding dehydrogenase	PF00107	182	297	30.2	30.2	31.8	30.4	0.00038	0.001			ADH_zinc_N	Zinc-binding dehydrogenase	PF00107
	Desfe_0019	WP_048815804.1	alcohol dehydrogenase	333	1002	I3XPR0	D. kamchatkensis	0	1.687	97.6	ADH N	Alcohol dehydrogenase GroES-like domain	PF08240	29	136	21	21	107.7	106.9	9.2e-28	1.7e-27
											ADH zinc N	Zinc-binding dehydrogenase	PF00107	175	302	30.2	30.2	64.7	64	2.6e-14	4.3e-14
EC 1.2.1.2	Desfe_1134	WP_014767902.1	formate dehydrogenase	492	163	I3XST2	D. kamchatkensis	1.1e-120	884	98.8	Fer4	4Fe-4S binding domain	PF00037	10	29	21.1	21.1	47.4	21.7	3.2e-09	0.42	Escherichia coli	P07658	Molybdop_Fe4S4	Molybdopterin oxidoreductase Fe4S4 domain	PF04879
											Fer4_11	4Fe-4S dicluster domain	PF13247	44	140	26.2	26.2	73.3	73.3	4.9e-17	4.9e-17			Molybdopterin	NADH dehydrogenase (ubiquinone)	PF00384
											Fer4_9	4Fe-4S dicluster domain	PF13187	83	135	27	27	53.5	27.3	6.8e-11	0.01			Molydop_binding	Molydopterin dinucleotide binding domain	PF01568
	Desfe_1297	WP_014768057.1	ferredoxin	282	93	I3XT91	D. kamchatkensis	6.7e-64	495	96.8	Fer4_21	4Fe-4S dicluster domain	PF14698	no data								Haloferax volcanii	ADE03605.1 (NCBI)	Molybdop_Fe4S4	Molybdopterin oxidoreductase Fe4S4 domain	PF04879
	Desfe_0335	WP_014767147.1	flavoprotein	714	237	I3XQM1	D. kamchatkensis	1.5e-167	1.208	95.8	Flavoprotein	Flavoprotein	PF02441	4	147	22.7	22.7	64.7	64	2.7e-14	4.5e-14			Molybdopterin	NADH dehydrogenase (ubiquinone)	PF00384
	Desfe_0282	WP_014767096.1	4Fe-4S ferredoxin	483	160	I3XQG9	D. kamchatkensis	2.1e-111	822	95.6	Fer4_7	NADH dehydrogenase (ubiquinone)	PF12838	40	84	27	27	33.9	32.9	0.00012	0.00025			Molydop_binding	Molydopterin dinucleotide binding domain	PF01568
	Desfe_1073	WP_014767841.1	NADH dehydrogenase subunit I	477	158	I3XSM1	D. kamchatkensis	2.4e-109	808	95.6	Fer4_7	NADH dehydrogenase (ubiquinone)	PF12838	21	99	27	27	50.4	49.8	8.3e-10	1.3e-09
	Desfe_1140	WP_014767908.1	4Fe-4S ferredoxin	516	171	I3XST8	D. kamchatkensis	1.8e-120	884	96.5	Fer4_21	4Fe-4S dicluster domain	PF14698	no data
EC 1.2.99.2	Desfe_0379	AFL66289.1	carbon-monoxide dehydrogenase medium subunit	882	293	I3XQR5	D. kamchatkensis	3.5e-177	1.28	97.7	FAD_binding_5	FAD binding domain in molybdopterin dehydrogenase	PF00941	1	172	20.5	20.5	129.8	129.3	2.9e-34	4.1e-34	Methanococcus maripaludis	WP_011170928 (NCBI)	CO_dh	CO dehydrogenase beta subunit/acetyl-CoA synthase epsilon subunit	PF02552
											CO_deh_flav_C	CO dehydrogenase flavoprotein C-terminal domain	PF03450	180	284	21	21	49.9	48.9	1e-09	2e-09
	Desfe_0380	WP_014767191.1	carbon-monoxide dehydrogenase small subunit	534	177	I3XQR6	D. kamchatkensis	2.5e-128	937	98.9	Fer2	2Fe-2S iron-sulfur cluster binding domain	PF00111	9	80	20.7	15	30.2	30.2	0.0011	0.0011
											Fer2_2	[2Fe-2S] binding domain	PF01799	77	150	22.8	22.8	90.9	90.2	1.3e-22	2e-22
	Desfe_0766	WP_014767563.1	carbon-monoxide dehydrogenase medium subunit	903	300	I3XRT9	D. kamchatkensis	0	1.431	96.3	FAD_binding_5	FAD binding domain in molybdopterin dehydrogenase	PF00941	14	185	20.5	20.5	181.5	181	3.7e-50	5.4e-50
											CO_deh_flav_C	CO dehydrogenase flavoprotein C-terminal domain	PF03450	192	294	21	21	100.1	99.5	2.2e-25	3.4e-25
	Desfe_0767	WP_014767564.1	carbon-monoxide dehydrogenase small subunit	462	153	I3XRU0	D. kamchatkensis	3.9e-108	799	99.3	Fer2	2Fe-2S iron-sulfur cluster binding domain	PF00111	5	74	20.7	15	28.4	27.9	0.004	0.0057
											Fer2_2	[2Fe-2S] binding domain	PF01799	73	145	22.8	22.8	73.5	73.4	3.4e-17	3.7e-17
	Desfe_0769	AFL66666.1	carbon-monoxide dehydrogenase medium subunit	906	301	I3XRU2	D. kamchatkensis	0	1.438	96.3	FAD_binding_5	FAD binding domain in molybdopterin dehydrogenase	PF00941	18	188	20.5	20.5	186.4	185.8	1.2e-51	1.8e-51
											CO_deh_flav_C	CO dehydrogenase flavoprotein C-terminal domain	PF03450	193	293	21	21	79	78.4	8.2e-19	1.3e-18
	Desfe_0770	WP_014767567.1	carbon-monoxide dehydrogenase small subunit	462	153	I3XRU3	D. kamchatkensis	4.5e-107	792	97.4	Fer2	2Fe-2S iron-sulfur cluster binding domain	PF00111	6	74	20.7	15	34.6	34.6	4.8e-05	4.8e-05
											Fer2_2	[2Fe-2S] binding domain	PF01799	74	147	22.8	22.8	90.4	90.4	1.8e-22	1.8e-22
EC 2.1.1.245	Desfe_0759	WP_014767556.1	hypothetical protein	1671	556	I3XRT3	D. kamchatkensis	0	2.774	96.8	no data											Methanosarcina thermophila	Q50538	CdhD	CO dehydrogenase/acetyl-CoA synthase delta subunit	pf03599
EC 1.8.1.4	Desfe_0667	WP_014767468.1	dihydrolipoamide dehydrogenase	1371	456	I3XRJ3	D. kamchatkensis	0	2.263	98.2	Pyr_redox_2	Pyridine nucleotide-disulphide oxidoreductase	PF07992	3	314	26	26	214.1	213.7	8.5e-60	1.1e-59	Haloferax volcanii	Q04829	Pyr_redox	Pyridine nucleotide-disulphide oxidoreductase	PF00070
											Pyr_redox_dim	Pyridine nucleotide-disulphide oxidoreductase, dimerisation domain	PF02852	334	443	25.3	25.3	70	67.5	6.3e-16	3.6e-15			Pyr_redox_dim	Pyridine nucleotide-disulphide oxidoreductase, dimerisation domain	PF02852
																								GIDA	Glucose inhibited division protein A	PF01134
EC 1.4.4.2	Desfe_0668	WP_014767469.1	glycine dehydrogenase subunit 2	1572	523	I3XRJ4	D. kamchatkensis	0	2.705	98.1	GDC-P	Glycine cleavage system P-protein	PF02347	35	308	19.8	19.8	41.6	38.9	2.4e-07	1.6e-06	Haloferax volcanii	WP_004042291	GDC-P	Glycine cleavage system P-protein	PF02347
	Desfe_0669	AFL66569.1	glycine dehydrogenase subunit 1	1419	472	I3XRJ5	D. kamchatkensis	0	2.386	97.7	GDC-P	Glycine cleavage system P-protein	PF02347	8	463	19.8	19.8	373.4	373.1	4.7e-108	5.8e-108
EC 2.1.2.10	Desfe_0670	WP_014767471.1	aminomethyltransferase	1110	369	I3XRJ6	D. kamchatkensis	0	1.919	99.2	GCV_T	Aminomethyltransferase folate-binding domain	PF01571	6	258	20.9	20.9	214.8	214.4	4.3e-60	5.9e-60	Haloferax volcanii	WP_004042293 (NCBI)	GCV_T	Aminomethyltransferase folate-binding domain	PF01571
											GCV_T_C	Glycine cleavage T-protein C-terminal barrel domain	PF08669	269	364	21	21	78.5	77.7	1.1e-18	2e-18			GCV_T_C	Glycine cleavage T-protein C-terminal barrel domain	PF08669
EC 3.1.3.3	Desfe_0998	WP_014767776.1	phosphoserine phosphatase	648	215	I3XSF6	D. kamchatkensis	6.5e-153	1.17	97.7	HAD	haloacid dehalogenase-like hydrolase	PF12710	6	178	6	178	1	188	55.8	7e-15	Methanocaldococcus jannaschii	Q58989	Hydrolase	haloacid dehalogenase-like hydrolase	PF00702
EC 2.6.1.44	Desfe_0739	WP_014767537	aspartate aminotransferase	1146	381	I3XRR3	D. kamchatkensis	0	1.929	99.5	Aminotran_5	Aminotransferase, class V	PF00266	20	367	21.5	21.5	129.1	128.9	6.5e-34	7.5e-34	Thermococcus litoralis	Q9C4M4	Aminotran_1_2	Aminotransferase class I and II	PF00155.
	Desfe_1253	WP_014768016	class V aminotransferase	1173	390	I3XT48	Sulfolobus islandicus	1.8e-91	735	42.7	Aminotran_5	Aminotransferase, class V	PF00266	18	346	21.5	21.5	124.4	124	1.8e-32	2.4e-32
EC 2.6.1.45	Desfe_0739	WP_014767537	aspartate aminotransferase	1146	381	I3XRR3	D. kamchatkensis	0	1.929	99.5	Aminotran_5	Aminotransferase, class V	PF00266	20	367	21.5	21.5	129.1	128.9	6.5e-34	7.5e-34	Arabidopsis thaliana	Q56YA5	Aminotran_5	Aminotransferase, class V	PF00266
	Desfe_1253	WP_014768016	class V aminotransferase	1173	390	I3XT48	Sulfolobus islandicus	1.8e-91	735	42.7	Aminotran_5	Aminotransferase, class V	PF00266	18	346	21.5	21.5	124.4	124	1.8e-32	2.4e-32
EC 2.6.1.51	Desfe_0739	WP_014767537	aspartate aminotransferase	1146	381	I3XRR3	D. kamchatkensis	0	1.929	99.5	Aminotran_5	Aminotransferase, class V	PF00266	20	367	21.5	21.5	129.1	128.9	6.5e-34	7.5e-34	Sulfolobus solfataricus	Q97VM5	Aminotran_5	Aminotransferase, class V	PF00266
	Desfe_1253	WP_014768016	class V aminotransferase	1173	390	I3XT48	Sulfolobus islandicus	1.8e-91	735	42.7	Aminotran_5	Aminotransferase, class V	PF00266	18	346	21.5	21.5	124.4	124	1.8e-32	2.4e-32
EC 1.1.1.29	Desfe_1189	WP_014767955.1	D-glycerate dehydrogenase	1011	336	I3XSY5	Ignisphaera aggregans	9.9e-177	1.29	71.6	2-Hacid dh	D-isomer specific 2-hydroxyacid dehydrogenase, catalytic domain	PF00389	6	324	24.6	24.6	117.7	117.5	9.4e-31	1.1e-30	Thermoplasma acidophilum	Q9HJV5	2-Hacid dh	D-isomer specific 2-hydroxyacid dehydrogenase, catalytic domain	PF00389
											2-Hacid dh C	D-isomer specific 2-hydroxyacid dehydrogenase, NAD binding domain	PF02826	110	292	25.1	25.1	221.7	221.4	1.4e-62	1.8e-62			2-Hacid dh C	D-isomer specific 2-hydroxyacid dehydrogenase, NAD binding domain	PF02826
EC 4.1.1.32	Desfe_0003	WP_014766823.1	Phosphoenolpyruvate carboxykinase (GTP)	629	1890	I3XPP4	D. kamchatkensis	0	3.267	97.9	PEPCK	Phosphoenolpyruvate carboxykinase	PF00821	34	610	23.8	23.8	562.4	562.2	3.3e-165	3.8e-165	Sulfolobus solfataricus	Q97VS5	PEPCK	Phosphoenolpyruvate carboxykinase	PF00821
EC 6.4.1.1	Desfe_0591	WP_014767393.1	pyruvate carboxylase subunit B	1410	469	I3XRB8	D. kamchatkensis	0	2.371	98.3	HMGL-like	HMGL-like	PF00682	8	274	29	29	139.3	139	5.5e-37	7.3e-37	Methanosarcina horonobensis	WP_048142033 (NCBI)	HMGL-like	HMGL-like	PF00682
											PYC_OADA	Conserved carboxylase domain	PF02436	297	465	21.2	21.2	180	179.2	1.5e-49	2.6e-49			PYC_OADA	Conserved carboxylase domain	PF02436
																								Biotin_lipoyl	Biotin-requiring enzyme	Pf00364
EC 2.3.3.8	Desfe_1155	WP_014767922.1	succinyl-CoA synthetase subunit alpha	876	291	I3XSV2	D. kamchatkensis	0	1.453	97.9	CoA binding	CoA binding domain	PF02629	6	100	22.3	22.3	103.8	102.4	2e-26	5.8e-26	Chlorobium limicola	Q9AQH6	ATP-grasp_2	ATP-grasp domain	PF08442
											Ligase CoA	CoA-ligase	PF00549	152	273	24.5	24.5	56.6	55.8	8.9e-12	1.6e-11			Citrate_bind	ATP citrate lyase citrate-binding	PF16114
EC 4.2.1.3	Desfe_0217	WP_014767032.1	acetyltransferase	387	128	I3XQA4	D. kamchatkensis	3e-85	643	96.6	Duf126	Protein of unknown function DUF126	PF01989	20	96	19.3	19.3	90.8	89.2	1.2e-22	3.8e-22	Sulfolobus tokodaii	F9VNA0	Aconitase	Aconitase family (aconitate hydratase)	PF00330
																								Aconitase_C	Aconitase C-terminal domain	PF00694
		WP_014767033.1	aconitase	1770	389	I3XQA5	D. kamchatkensis	0	1.979	97.9	Duf521	Protein of unknown function (DUF521)	PF04412	1	385	31.5	31.5	404.7	404.5	1.2e-117	1.3e-117
EC 2.6.1.1	Desfe_0370	WP_014767181	aminotransferase	1215	404	I3XQQ6	D. kamchatkensis	0	2.002	98	Aminotran_1_2	Aminotransferase class I and II	PF00155	31	397	19.7	19.7	121.1	120.9	2.1e-31	2.3e-31	Sulfolobus solfataricus	P14909	Aminotran_1_2	Aminotransferase class I and II	PF00155
	Desfe_0590	WP_014767392	aspartate aminotransferase	1197	398	I3XRB7	D. kamchatkensis	0	1.99	98	Aminotran_1_2	Aminotransferase class I and II	PF00155	30	391	19.7	19.7	164.5	164.2	1.3e-44	1.6e-44
EC 1.4.1.3	Desfe_0075	WP_014766893.1	glutamate dehydrogenase	1281	426	I3XPW4	D. kamchatkensis	0	2.198	98.1	ELFV_dehydrog_N	Glu/Leu/Phe/Val dehydrogenase, dimerisation domain	PF02812	41	169	25.3	25.3	168.8	167.8	1.7e-46	3.2e-46	Sulfulobus Solfataricus	P80053	ELFV_dehydrog_N	Glu/Leu/Phe/Val dehydrogenase, dimerisation domain	PF02812
											ELFV_dehydrog	Glutamate/Leucine/Phenylalanine/Valine dehydrogenase	PF00208	187	424	22.5	22.5	250	249.6	9.1e-71	1.2e-70			ELFV_dehydrog	Glutamate/Leucine/Phenylalanine/Valine dehydrogenase	PF00208
EC 1.2.7.3 and EC 1.2.7.11	Desfe_0474	WP_014767279.1	2-oxoglutarate ferredoxin oxidoreductase subunit beta	927	308	I3XR04	Thermosphaera aggregans	1.6e-155	1.145	71.6	TPP_enzyme_C	Thiamine pyrophosphate enzyme, C-terminal TPP binding domain	PF02775	48	196	21.9	21.9	104.6	103.9	1.4e-26	2.3e-26	Hydrogenobacter thermophilus	D3DIA1	POR_N	Pyruvate flavodoxin/ferredoxin oxidoreductase, thiamine diP-bdg	PF01855
											PFO_beta_C	Pyruvate ferredoxin oxidoreductase beta subunit C terminal	PF12367	200	274	21.4	21.4	62.5	61.7	1e-13	1.9e-13			PFOR_II	Pyruvate:ferredoxin oxidoreductase core domain II	PF17147
	Desfe_0475	WP_014767280.1	2-oxoglutarate ferredoxin oxidoreductase subunit alpha	1896	631	I3XR05	Thermosphaera aggregans	0	1.851	57.6	POR	Pyruvate ferredoxin/flavodoxin oxidoreductase	PF01558	10	216	26.2	26.2	104.7	103.6	1.9e-26	4.2e-26
											POR_N	Pyruvate flavodoxin/ferredoxin oxidoreductase, thiamine diP-bdg	PF01855	250	491	21.6	21.6	202.6	202.1	2.4e-56	3.4e-56	Sulfolobus solfataricus	P72578	POR	Pyruvate ferredoxin/flavodoxin oxidoreductase	PF01558
											PFOR_II	Pyruvate:ferredoxin oxidoreductase core domain II	PF17147	517	610	27	27	47.7	46.3	5.1e-09	1.4e-08			POR_N	Pyruvate flavodoxin/ferredoxin oxidoreductase, thiamine diP-bdg	PF01855
	Desfe_0497	WP_014767302.1	2-oxoglutarate ferredoxin oxidoreductase subunit gamma	531	176	I3XR27	D. kamchatkensis	2e-122	898	98.9	POR	Pyruvate ferredoxin/flavodoxin oxidoreductase	PF01558	11	175	26.2	26.2	92.6	92.3	1e-22	1.2e-22
	Desfe_0498	WP_014767303.1	2-oxoglutarate ferredoxin oxidoreductase subunit beta	831	276	I3XR28	D. kamchatkensis	0	1.41	96.7	TPP_enzyme_C	Thiamine pyrophosphate enzyme, C-terminal TPP binding domain	PF02775	56	208	21.9	21.9	104	102.8	2.1e-26	5.1e-26
	Desfe_0499	WP_014767304.1	2-oxoglutarate ferredoxin oxidoreductase subunit alpha	1125	374	I3XR29	D. kamchatkensis	0	1.874	97.3	POR_N	Pyruvate flavodoxin/ferredoxin oxidoreductase, thiamine diP-bdg	PF01855	14	247	21.6	21.6	224.6	224.2	4.6e-63	6.1e-63
											PFOR_II	Pyruvate:ferredoxin oxidoreductase core domain II	PF17147	272	360	27	27	57.9	57	3.4e-12	6.5e-12
	Desfe_0500	WP_014767305.1	2-oxoglutarate ferredoxin oxidoreductase subunit delta	261	86	I3XR30	D. kamchatkensis	3e-57	450	95.3	Fer4_7	4Fe-4S dicluster domain	PF12838	26	78	27	27	46.8	32.6	1.2e-08	0.0003
EC 6.2.1.5	Desfe_1155	WP_014767922.1	succinyl-CoA synthetase alpha subunit	876	291	I3XSV2	D. kamchatkensis	0	1.453	97.9	CoA_binding	CoA binding domain	PF02629	6	100	22.3	22.3	103.8	102.4	2e-26	5.8e-26	Haloferax mucosum	WP_008318188	ATP-grasp_2	ATP-grasp domain	PF08442
											Ligase_CoA	CoA-ligase	PF00549	152	273	24.5	24.5	56.6	55.8	8.9e-12	1.6e-11			Ligase_CoA	CoA-ligase	PF00549
	Desfe_1156	AFL67027.1	succinyl-CoA synthetase beta subunit	1151	383	I3XSV3	D. kamchatkensis	0	1.874	97.9	ATP-grasp_2	ATP-grasp domain	PF08442	6	200	29	29	204.8	203.9	3.4e-57	6.5e-57
											Ligase_CoA	CoA-ligase	PF00549	258	378	24.5	24.5	72.8	72	9.1e-17	1.6e-16
EC 6.2.1.4	Desfe_1156	WP_048815914.1	succinate--CoA ligase subunit beta	1140	379	I3XSV3	D. kamchatkensis	0	1.874	97.7	ATP-grasp 2	ATP-grasp domain	PF08442	6	200	29	29	204.8	203.9	3.4e-57	6.5e-57	Pseudomonas mendocina	Q9ZER2	CoA_binding_2	CoA binding domain	PF13380
											Ligase CoA	CoA-ligase	PF00549	258	378	24.5	24.5	72.8	72	9.1e-17	1.6e-16			Succ_CoA_lig	Succinyl-CoA ligase like flavodoxin domain	PF13607
	Desfe_1155	WP_014767922.1	succinyl-CoA synthetase subunit alpha	876	291	I3XSV2	D. kamchatkensis	0	1.453	97.9	CoA binding	CoA binding domain	PF02629	6	100	22.3	22.3	103.8	102.4	2e-26	5.8e-26			ATP-grasp_5	ATP-grasp domain	PF13549
											Ligase CoA	CoA-ligase	PF00549	152	273	24.5	24.5	56.6	55.8	8.9e-12	1.6e-11	Methanothermococcus okinawensis	WP_013867690 (NCBI)	BioW	6-carboxyhexanoate--CoA ligase	PF03744
EC 1.3.5.4	Desfe_0380	WP_014767191.1	(2Fe-2S)-binding protein	534	177	I3XQR6	D. kamchatkensis	2.5e-128	937	98.9	Fer2	Ferredoxin	PF00111	9	80	20.7	15	30.2	30.2	0.0011	0.0011	Escherichia coli	P00363	FAD_binding_2	Succinate dehydrogenase	PF00890
											Fer2_2	[2Fe-2S] binding domain	PF01799	77	150	22.8	22.8	90.9	90.2	1.3e-22	2e-22			Succ_DH_flav_C	Fumarate reductase flavoprotein C-term	PF02910
	Desfe_0770	WP_014767576.1	(2Fe-2S)-binding protein	462	153	I3XRU3	D. kamchatkensis	4.5e-107	792	97.4	Fer2	Ferredoxin	PF00111	6	74	20.7	15	34.6	34.6	4.8e-05	4.8e-05
											Fer2_2	[2Fe-2S] binding domain	PF01799	74	147	22.8	22.8	90.4	90.4	1.8e-22	1.8e-22
	Desfe_0500	WP_014767305.1	2-oxoglutarate ferredoxin oxidoreductase subunit delta	261	86	I3XR30	D. kamchatkensis	3e-57	450	95.3	Fer4_7	4Fe-4S dicluster domain	PF12838	26	78	27	27	46.8	32.6	1.2e-08	0.0003
	Desfe_0481	WP_014767286.1	fumarate reductase/succinate dehydrogenase flavoprotein domain protein	1446	481	I3XR11	D. kamchatkensis	0	2.425	98.1	HI0933-like protein	FAD/NAD(P)-binding domain superfamily	PF03486	4	42	1	37	409	26.2	2.7e-06
EC 4.2.1.2	not found
EC 1.1.5.4	Desfe_0284	WP_014767098.1	FAD-dependent oxidoreductase	1131	378	I3XQH1	D. kamchatkensis	0	1.921	97.6	DAO	FAD dependent oxidoreductase family	PF01266	4	344	24.9	24.9	181.4	181.2	1.2e-49	1.4e-49	Haloterrigena turkmenica	D2RZ30	DAO	FAD dependent oxidoreductase	PF01266
EC 4.3.2.2	Desfe_0494	WP_014767299.1	adenylosuccinate lyase	1344	447	I3XR24	D. kamchatkensis	0	2.204	98.2	Lyase_1	Fumarate lyase	PF00206	12	296	20.6	20.6	137.1	136.6	2.9e-36	4e-36	Pyrobaculum aerophilum	Q8ZY28	Lyase_1	Lyase_1	PF00206
											ADSL_C	Adenylosuccinate lyase C-terminus	PF10397	360	434	30.1	30.1	53.4	52.3	9.9e-11	2.2e-10
EC 6.3.4.4	Desfe_0482	WP_048815847.1	adenylosuccinate synthetase	1020	339	I3XR12	D. kamchatkensis	0	1.659	96.5	Adenylsucc_synt	Adenylosuccinate synthetase	PF00709	11	153	19.9	19.9	228.1	92	6.2e-64	1.3e-22			Adenylsucc_synt	Adenylosuccinate synthetase	PF00709
EC 1.1.1.26	Desfe_1189	WP_014767955	glyoxylate reductase	1011	336	I3XSY5	Ignisphaera aggregans	1e-176	1.29	71.6	2-Hacid_dh	D-isomer specific 2-hydroxyacid dehydrogenase, catalytic domain	PF00389	6	324	24.6	24.6	117.7	117.5	9.4e-31	1.1e-30	Sulfolobus solfataricus	Q97U35	2-Hacid_dh	D-isomer specific 2-hydroxyacid dehydrogenase, catalytic domain	PF00389
											2-Hacid_dh_C	D-isomer specific 2-hydroxyacid dehydrogenase, NAD binding domain	PF02826	110	292	25.1	25.1	221.7	221.4	1.4e-62	1.8e-62			2-Hacid_dh_C	D-isomer specific 2-hydroxyacid dehydrogenase, NAD binding domain	PF02826
EC 2.3.1.54	Desfe_0583	AFL66484.1	Radical SAM domain protein	1083	357	I3XRB0	D. kamchatkensis	0	1.946	97.5	Radical_SAM	Radical_SAM superfamily, Pyruvate-formate lyase-activating enzyme, predicted	PF04055	85	244	29.5	29.5	74.8	71.7	3.5e-17	3.1e-16	Archaeoglobus fulgidus	O28823	PFL-like	Pyruvate formate lyase-like	PF02901
																								Gly_radical	Glycine radical	PF01228
.
