# Supplementary material for: Metabolic reconstruction and experimental verification of glucose utilization in Desulfurococcus amylolyticus DSM 16532
Source: Folia Microbiol (Praha). 2018 May 24;63(6):713–23. doi: 10.1007/s12223-018-0612-5 (PMC6182646; doi:10.1007/s12223-018-0612-5)
Supplement: Supplementary file 5 — Search for homologs in proposed CO2-fixation pathways of archaea: the dicarboxylate-4-hydroxybutyrate cycle, the 3-hydroxypropionate bicycle, and the 3-hydroxypropionate-4-hydroxybutyrate cycle. (XLSX 18 kb) [file 12223_2018_612_MOESM5_ESM.xlsx]

## Sheet: Tabelle1
EnzymeNr.	Locus_Tag	NCBI Protein Number DF	Enzyme DF NCBI Genome	length nt (NCBI)	lenght aa (NCBI)	Uni Prot DF Identification	next best Hit BLAST (Uniprot)	E-value	Score	Identity [%]	Pfam Family	PFAM Name	PFAM Nr	Seq Start	Seq End	Threshold (Seq)	Threshhold (Domain)	Score (Seq)	Score (Domain)	E-Value (Seq)	E-Value (Domain)	BRENDA EC search	UniProt Nr.	Pfam Family	PFAM Name	PFAM Nr
decarboxylate-4-hydroxybutyrate cycle, the 3-hydroxypropionate bicycle and the 3-hydroxypropionate-4-hydroxybutyrate cycle																												Desulfuroccus kamchatkensis is synonym to D. amylolyticus 1221n
EC 6.4.1.2	Desfe_0880	WP_014767669.1	carbamoyl-phosphate synthase subunit L	1509	502	I3XS45	D. kamchatkensis	0	2.491	97	Biotin carb N	Biotin carboxylase	PF00289	1	104	25.5	24.5	88	86.9	2e-21	4.3e-21	Metallosphaera sedula	Q8J2Z4	Biotin carb N	Biotin carboxylase	PF00289		D. amylolyticus is synonym to D. amylolyticus Z-533
											CPSase_L_D2	Carbamoyl-phosphate synthase L chain, ATP binding domain	Pf02786	109	315	19.8	19.8	125.8	125.3	5.4e-33	7.6e-33			CPSase_L_D2	Carbamoyl-phosphate synthase L chain, ATP binding domain	Pf02786
											Biotin_carb_C	Biotin carboxylase	PF02785	332	432	20.7	20.7	70.1	68.9	5e-16	1.2e-15			Biotin_carb_C	Biotin carboxylase	PF02785
																							Q8J2Z5	Carboxyl_trans	Carboxyl transferase domain	PF01039
EC 1.2.1.75	not found																					Sulfolobus tokodaii	Q96YK1	Semialdhyde_dh	Semialdehyde dehydrogenase, NAD binding domain	PF01118
																								Semialdhyde_dhC	Semialdehyde dehydrogenase, dimerisation domain	PF02774
EC 1.1.1.298	not found																					Metallosphaera sedula	A4YI81	3HCDH_N	3-hydroxyacyl-CoA dehydrogenase, NAD binding dom	PF02737
																								3HCDH	3-hydroxyacyl-CoA dehydrogenase, C-terminal domain	PF00725
EC 6.2.1.36	not found																					Sulfolobus tokodaii	Q973W5	ACAS_N	Acetyl-coenzyme A synthetase N-terminus	PF16177
																								AMP-binding	AMP-binding enzyme	PF00501
																								AMP-binding_C	AMP-binding enzyme C-terminal domain	PF13193
EC 4.2.1.116	not found																					Metallosphaera sedula	A4YI89	ECH_1	Enoyl-CoA hydratase/isomerase	PF00378
EC 1.3.1.84	Desfe_1240	WP_014768004.1	alcohol dehydrogenase	1005	334	I3XT36	D. kamchatkensis	0	1.722	98.5	ADH N	Alcohol dehydrogenase GroES-like domain	PF08240	29	137	21	21	115.6	114.8	3.1e-30	5.6e-30	Sulfolobus tokodaii	Q975C8	ADH_N	Alcohol dehydrogenase GroES-like domain	PF08240
											ADH zinc N	Zinc-binding dehydrogenase	PF00107	182	297	30.2	30.2	31.8	30.4	0.00038	0.001			ADH_zinc_N	Zinc-binding dehydrogenase	PF00107
	Desfe_0019	WP_048815804.1	alcohol dehydrogenase	1002	333	I3XPR0	D. kamchatkensis	0	1.687	97.6	ADH N	Alcohol dehydrogenase GroES-like domain	PF08240	29	136	21	21	107.7	106.9	9.2e-28	1.7e-27
											ADH zinc N	Zinc-binding dehydrogenase	PF00107	175	302	30.2	30.2	64.7	64	2.6e-14	4.3e-14
EC 6.4.1.3	Desfe_0880	WP_014767669.1	carbamoyl-phosphate synthase subunit L	1509	502	I3XS45	D. kamchatkensis	0	2.491	97	Biotin carb N	Biotin carboxylase	PF00289	1	104	25.5	24.5	88	86.9	2e-21	4.3e-21	Haloferax mediterranei	I3R7G3	Biotin carb N	Biotin carboxylase	PF00289
											CPSase_L_D2	Carbamoyl-phosphate synthase L chain, ATP binding domain	Pf02786	109	315	19.8	19.8	125.8	125.3	5.4e-33	7.6e-33			CPSase_L_D2	Carbamoyl-phosphate synthase L chain, ATP binding domain	Pf02786
											Biotin_carb_C	Biotin carboxylase	PF02785	332	432	20.7	20.7	70.1	68.9	5e-16	1.2e-15			Biotin_carb_C	Biotin carboxylase	PF02785
																								Biotin_lipoyl	Biotin-requiring enzyme	PF00364
EC 5.1.99.1	not found																					Metallosphaera sedula	WP_012020601 (NCBI)	Glyoxalase_4	Glyoxalase/Bleomycin resistance protein/Dioxygenase superfamily	PF13669
EC 5.4.99.2	not found																					Metallosphaera sedula	A4YEG1	MM_CoA_mutase	Methylmalonyl-CoA mutase	PF01642
EC 6.2.1.4	Desfe_1156	WP_048815914.1	succinate--CoA ligase subunit beta	1140	379	I3XSV3	D. kamchatkensis	0	1.874	97.7	ATP-grasp 2	ATP-grasp domain	PF08442	6	200	29	29	204.8	203.9	3.4e-57	6.5e-57	Pseudomonas mendocina	Q9ZER2	CoA_binding_2	CoA binding domain	PF13380
											Ligase CoA	CoA-ligase	PF00549	258	378	24.5	24.5	72.8	72	9.1e-17	1.6e-16			Succ_CoA_lig	Succinyl-CoA ligase like flavodoxin domain	PF13607
	Desfe_1155	WP_014767922.1	succinyl-CoA synthetase subunit alpha	876	291	I3XSV2	D. kamchatkensis	0	1.453	97.9	CoA binding	CoA binding domain	PF02629	6	100	22.3	22.3	103.8	102.4	2e-26	5.8e-26			ATP-grasp_5	ATP-grasp domain	PF13549
											Ligase CoA	CoA-ligase	PF00549	152	273	24.5	24.5	56.6	55.8	8.9e-12	1.6e-11	Methanothermococcus okinawensis	WP_013867690 (NCBI)	BioW	6-carboxyhexanoate--CoA ligase	PF03744
EC 1.2.1.76	Desfe_0067	as Substitute to semialdehyde dh																				Sulfolobus tokodaii	BAB67276.1	Semialdhyde_dh	Semialdehyde dehydrogenase, NAD binding domain	PF01118
																								Semialdhyde_dhC	Semialdehyde dehydrogenase, dimerisation domain	PF02774
EC 1.1.1.-	Desfe_1240	WP_014768004.1	alcohol dehydrogenase	1005	334	I3XT36	D. kamchatkensis	0	1.722	98.5	ADH N	Alcohol dehydrogenase GroES-like domain	PF08240	29	137	21	21	115.6	114.8	3.1e-30	5.6e-30	Metallosphaera sedula	WP_012021369 (NCBI)	ADH_N	Alcohol dehydrogenase GroES-like domain	PF08240
											ADH zinc N	Zinc-binding dehydrogenase	PF00107	182	297	30.2	30.2	31.8	30.4	0.00038	0.001			ADH_zinc_N	Zinc-binding dehydrogenase	PF00107
	Desfe_0019	WP_048815804.1	alcohol dehydrogenase	1002	333	I3XPR0	D. kamchatkensis	0	1.687	97.6	ADH N	Alcohol dehydrogenase GroES-like domain	PF08240	29	136	21	21	107.7	106.9	9.2e-28	1.7e-27
											ADH zinc N	Zinc-binding dehydrogenase	PF00107	175	302	30.2	30.2	64.7	64	2.6e-14	4.3e-14
EC 6.2.1.40	not found																					Metallosphaera sedula	A4YDT1	AMP-binding	AMP-binding enzyme	PF00501
																								AMP-binding_C	AMP-binding enzyme C-terminal domain	PF13193
EC 4.2.1.120	not found																					Ignicoccus hospitalis	A8AA25	HpaB_N	4-hydroxyphenylacetate 3-hydroxylase N terminal	PF11794
																								HpaB	4-hydroxyphenylacetate 3-hydroxylase C terminal	PF03241
EC 4.2.1.17	not found																					Sulfolobus tokodaii	WP_052847037 (NCBI)	ECH_1	Enoyl-CoA hydratase/isomerase	PF00378
EC 4.2.1.150	not found																					Metallosphaera sedula	A4YDS4	3HCDH_N	3-hydroxyacyl-CoA dehydrogenase, NAD binding dom	PF02737
																								3HCDH	3-hydroxyacyl-CoA dehydrogenase, C-terminal domain	PF00725
																								ECH_1	Enoyl-CoA hydratase/isomerase	PF00378
EC 1.1.1.35	not found																					Metallosphaera sedula	A4YDS4	3HCDH_N	3-hydroxyacyl-CoA dehydrogenase, NAD binding dom	PF02737
																								3HCDH	3-hydroxyacyl-CoA dehydrogenase, C-terminal domain	PF00725
																								ECH_1	Enoyl-CoA hydratase/isomerase	PF00378
EC 2.3.1.9	Desfe_0849	WP_014767639.1	acetyl-CoA C-acetyltransferase	391	1176	I3XS15	D. kamchatkensis	0	1.955	98.5	Thiolase_N	Thiolase, N-terminal domain	PF00108	4	222	26.4	26.4	68.3	65.8	2.3e-15	1.3e-14	Haloferax mediterranei	I3R3D1	Thiolase_N	Thiolase, N-terminal domain	PF00108
											Thiolase_C	Thiolase, C-terminal domain	PF02803	243	384	20.6	20.6	50	49	7.1e-10	1.5e-09			Thiolase_C	Thiolase, C-terminal domain	PF02803
EC 4.1.3.25	not found																					Chloroflexus aurantiacus	S5N020	HpcH_HpaI	HpcH/HpaI aldolase/citrate lyase family	PF03328
EC 4.2.1.153	not found																					Chloroflexus aurantiacus	A9WC41
EC 5.4.1.3	not found																					Chloroflexus aurantiacus	A9WC36	CoA_transf_3	CoA-transferase family III	PF02515
EC 4.2.1.148	not found																					Chloroflexus aurantiacus	B8XVS4	MaoC_dehydratas	MaoC like domain	PF01575
EC 4.1.3.24	not found																					Natronococcus occultus	WP_015320767.1 (NCBI)	HpcH_HpaI	HpcH/HpaI aldolase/citrate lyase family	PF03328
